# Supplementary material for: {2,2′-[o-Phenyl­enebis(nitrilo­methanylyl­idene)]diphenolato-κ4 O,N,N′,O′}nickel(II) monohydrate
Source: Acta Crystallogr Sect E Struct Rep Online. 2011 Oct 5;67(Pt 11):m1481–2. doi: 10.1107/S1600536811039730 (PMC3246917; doi:10.1107/S1600536811039730)
Supplement: Supplementary file 1 [file e-67-m1481-sup1.cif]

##############################################################################
#                                                                            #
# This CIF contains the data in a paper accepted for publication in          #
# Acta Crystallographica Section E. It conforms to the requirements of       #
# Notes for Authors for Acta Crystallographica Section E, and has been       #
# peer reviewed under the auspices of the IUCr Commission on Journals.       #
#                                                                            #
# Full details of the Crystallographic Information File format               #
# are given in the paper "The Crystallographic Information File (CIF):       #
# a New Standard Archive File for Crystallography" by S. R. Hall, F. H.      #
# Allen and I. D. Brown [Acta Cryst. (1991), A47, 655-685].                  #
#                                                                            #
# The current version of the core CIF dictionary is obtainable from          #
# ftp://ftp.iucr.org/pub/cif_core.dic.                                       #
#                                                                            #
# Software is freely available for graphical display of the structure(s)     #
# in this CIF. For information consult the CIF software page                 #
# http://www.iucr.org/resources/cif/software.                                #
#                                                                            #
# This file may be used for bona fide research purposes within the           #
# scientific community so long as proper attribution is given to the journal # 
# article from which it was obtained.                                        #
#                                                                            #
##############################################################################
data_global
_audit_creation_method     SHELXL-97
_journal_date_recd_electronic     2011-09-26
_journal_date_accepted     2011-09-27
_journal_name_full     'Acta Crystallographica, Section E'
_journal_year     2011
_journal_volume     67
_journal_issue     11
_journal_page_first     m1481
_journal_page_last     m1482
_journal_paper_category     QM
_journal_coeditor_code     HB6421
_publ_contact_author_name     ' Edward RT Tiekink '
_publ_contact_author_address
;
Department of Chemistry, University of Malaya,
50603 Kuala Lumpur, Malaysia
;
_publ_contact_author_email
;
edward.tiekink@gmail.com
;
_publ_contact_author_fax     ' +60 3 7967 4193 '
_publ_contact_author_phone     ' +60 3 7967 6775 '
_publ_section_title
;\
{2,2'-[<i>o</i>-Phenylenebis(nitrilomethanylylidene)]diphenolato-\k^4^<i>O</i>,\
<i>N</i>,<i>N</i>',<i>O</i>'}nickel(II) monohydrate
;
loop_
    _publ_author_name
    _publ_author_footnote
    _publ_author_address
    'Akbar Ghaemi'
;
Additional correspondence author, e-mail: akbarghaemi@yahoo.com.
;
;
Department of Chemistry, Saveh Branch, Islamic Azad University, Saveh, Iran
;
    'Kazem Fayyazi' .
;
Department of Chemistry, Saveh Branch, Islamic Azad University, Saveh, Iran
;
    'Bahram Keyvani' .
;
Department of Chemistry, Saveh Branch, Islamic Azad University, Saveh, Iran
;
    'Ng, Seik Weng' .
;
Department of Chemistry, University of Malaya,
50603 Kuala Lumpur, Malaysia
and
Chemistry Department, Faculty of Science, King Abdulaziz University,
PO Box 80203 Jeddah, Saudi Arabia
;
    'Tiekink, Edward R. T.' .
;
Department of Chemistry, University of Malaya,
50603 Kuala Lumpur, Malaysia
;
data_I
_audit_creation_method     SHELXL-97
_chemical_name_systematic
;
{2,2'-[<i>o</i>-Phenylenebis(nitrilomethanylylidene)]diphenolato-
\k^4^<i>O</i>,<i>N</i>,<i>N</i>',<i>O</i>'}nickel(II) monohydrate
;
_chemical_name_common     ?
_chemical_formula_moiety     'C20 H14 N2 Ni O2, H2 O'
_chemical_formula_sum     'C20 H16 N2 Ni O3'
_chemical_formula_iupac     '[Ni (C20 H14 N2 O2)], H2 O'
_chemical_formula_weight     391.06
_chemical_melting_point     ?
_symmetry_cell_setting     trigonal
_symmetry_space_group_name_H-M     'R -3'
_symmetry_space_group_name_Hall     '-R 3'
loop_
    _symmetry_equiv_pos_as_xyz
    'x, y, z'
    '-y, x-y, z'
    '-x+y, -x, z'
    'x+2/3, y+1/3, z+1/3'
    '-y+2/3, x-y+1/3, z+1/3'
    '-x+y+2/3, -x+1/3, z+1/3'
    'x+1/3, y+2/3, z+2/3'
    '-y+1/3, x-y+2/3, z+2/3'
    '-x+y+1/3, -x+2/3, z+2/3'
    '-x, -y, -z'
    'y, -x+y, -z'
    'x-y, x, -z'
    '-x+2/3, -y+1/3, -z+1/3'
    'y+2/3, -x+y+1/3, -z+1/3'
    'x-y+2/3, x+1/3, -z+1/3'
    '-x+1/3, -y+2/3, -z+2/3'
    'y+1/3, -x+y+2/3, -z+2/3'
    'x-y+1/3, x+2/3, -z+2/3'
_cell_length_a     31.5519(13)
_cell_length_b     31.5519(13)
_cell_length_c     9.0255(6)
_cell_angle_alpha     90.00
_cell_angle_beta     90.00
_cell_angle_gamma     120.00
_cell_volume     7781.3(6)
_cell_formula_units_Z     18
_cell_measurement_reflns_used     4020
_cell_measurement_theta_min     2.23
_cell_measurement_theta_max     29.23
_cell_measurement_temperature     294(2)
_exptl_crystal_description     block
_exptl_crystal_colour     dark-brown
_exptl_crystal_size_max     0.30
_exptl_crystal_size_mid     0.15
_exptl_crystal_size_min     0.15
_exptl_crystal_density_diffrn     1.502
_exptl_crystal_density_meas     ?
_exptl_crystal_density_method     'not measured'
_exptl_crystal_F_000     3636
_exptl_absorpt_coefficient_mu     1.144
_exptl_absorpt_correction_type     multi-scan
_exptl_absorpt_process_details     '(CrysAlis PRO; Agilent, 2010)'
_exptl_absorpt_correction_T_min     0.73157
_exptl_absorpt_correction_T_max     1.0
_exptl_special_details
;
;
_diffrn_ambient_temperature     294(2)
_diffrn_radiation_type     MoK\a
_diffrn_radiation_wavelength     0.71073
_diffrn_radiation_source     'SuperNova (Mo) X-ray Source'
_diffrn_radiation_monochromator     Mirror
_diffrn_measurement_device_type
                  'Agilent SuperNova Dual diffractometer with an Atlas detector'
_diffrn_measurement_method     \w
_diffrn_detector_area_resol_mean     10.4041
_diffrn_reflns_number     13452
_diffrn_reflns_av_R_equivalents     0.0356
_diffrn_reflns_av_sigmaI/netI     0.0386
_diffrn_reflns_theta_min     2.38
_diffrn_reflns_theta_max     27.49
_diffrn_reflns_theta_full     27.49
_diffrn_measured_fraction_theta_max     0.982
_diffrn_measured_fraction_theta_full     0.982
_diffrn_reflns_limit_h_min     -40
_diffrn_reflns_limit_h_max     39
_diffrn_reflns_limit_k_min     -30
_diffrn_reflns_limit_k_max     40
_diffrn_reflns_limit_l_min     -11
_diffrn_reflns_limit_l_max     11
_diffrn_standards_number     0
_diffrn_standards_interval_count     0
_diffrn_standards_interval_time     0
_diffrn_standards_decay_%     0
_refine_special_details
;
Refinement of <i>F</i>^2^ against ALL reflections. The weighted <i>R</i>-factor
<i>wR</i> and goodness of fit <i>S</i> are based on <i>F</i>^2^, conventional
<i>R</i>-factors <i>R</i> are based on <i>F</i>, with <i>F</i> set to zero for
negative <i>F</i>^2^. The threshold expression of <i>F</i>^2^ >
\s(<i>F</i>^2^) is used only for calculating <i>R</i>-factors(gt) <i>etc</i>.
and is not relevant to the choice of reflections for refinement.
<i>R</i>-factors based on <i>F</i>^2^ are statistically about twice as large
as those based on <i>F</i>, and <i>R</i>- factors based on ALL data will be
even larger.
;
_reflns_number_total     3897
_reflns_number_gt     2850
_reflns_threshold_expression     I>2\s(I)
_refine_ls_structure_factor_coef     Fsqd
_refine_ls_matrix_type     full
_refine_ls_R_factor_all     0.0638
_refine_ls_R_factor_gt     0.0406
_refine_ls_wR_factor_gt     0.1040
_refine_ls_wR_factor_ref     0.1203
_refine_ls_goodness_of_fit_ref     1.036
_refine_ls_restrained_S_all     1.036
_refine_ls_number_reflns     3897
_refine_ls_number_parameters     251
_refine_ls_number_restraints     3
_refine_ls_hydrogen_treatment     mixed
_refine_ls_weighting_scheme     calc
_refine_ls_weighting_details
         'calc w=1/[\s^2^(Fo^2^)+(0.0632P)^2^+2.9091P] where P=(Fo^2^+2Fc^2^)/3'
_atom_sites_solution_hydrogens     geom
_atom_sites_solution_primary     direct
_atom_sites_solution_secondary     difmap
_refine_ls_shift/su_max     0.000
_refine_ls_shift/su_mean     0.000
_refine_diff_density_max     0.520
_refine_diff_density_min     -0.425
_refine_ls_extinction_method     none
_refine_ls_extinction_coef     ?
loop_
    _atom_type_symbol
    _atom_type_description
    _atom_type_scat_dispersion_real
    _atom_type_scat_dispersion_imag
    _atom_type_scat_source
    'C' 'C' 0.0033 0.0016
                         'International Tables Vol C Tables 4.2.6.8 and 6.1.1.4'
    'H' 'H' 0.0000 0.0000
                         'International Tables Vol C Tables 4.2.6.8 and 6.1.1.4'
    'N' 'N' 0.0061 0.0033
                         'International Tables Vol C Tables 4.2.6.8 and 6.1.1.4'
    'O' 'O' 0.0106 0.0060
                         'International Tables Vol C Tables 4.2.6.8 and 6.1.1.4'
    'Ni' 'Ni' 0.3393 1.1124
                         'International Tables Vol C Tables 4.2.6.8 and 6.1.1.4'
_computing_data_collection     'CrysAlis PRO (Agilent, 2010)'
_computing_cell_refinement     'CrysAlis PRO (Agilent, 2010)'
_computing_data_reduction     'CrysAlis PRO (Agilent, 2010)'
_computing_structure_solution     'SHELXS97 (Sheldrick, 2008)'
_computing_structure_refinement     'SHELXL97 (Sheldrick, 2008)'
_computing_molecular_graphics
;
ORTEP-3 (Farrugia, 1997) and DIAMOND (Brandenburg, 2006)
;
_computing_publication_material     'publCIF (Westrip, 2010)'
loop_
    _atom_site_type_symbol
    _atom_site_label
    _atom_site_fract_x
    _atom_site_fract_y
    _atom_site_fract_z
    _atom_site_U_iso_or_equiv
    _atom_site_adp_type
    _atom_site_calc_flag
    _atom_site_refinement_flags
    _atom_site_occupancy
    _atom_site_symmetry_multiplicity
    _atom_site_disorder_assembly
    _atom_site_disorder_group
    Ni Ni 0.517165(12) 0.069858(12) 0.75915(3) 0.04310(14) Uani d . 1 1 . .
    O O1 0.46763(7) 0.05129(7) 0.9031(2) 0.0534(5) Uani d . 1 1 . .
    O O2 0.53199(8) 0.13507(8) 0.7881(2) 0.0663(6) Uani d . 1 1 . .
    O O1W 0.49982(18) 0.12723(16) 1.1173(4) 0.0839(16) Uani d PD 0.799(10) 1 . .
    O O1W' 0.5396(7) 0.1609(5) 1.128(2) 0.081(6) Uani d P 0.201(10) 1 A 1
    H H1 0.4901(17) 0.1108(15) 1.040(3) 0.122 Uiso d D 1 1 . .
    H H2 0.5295(9) 0.149(2) 1.109(7) 0.122 Uiso d D 1 1 . .
    N N1 0.50665(8) 0.00460(8) 0.7325(2) 0.0433(5) Uani d . 1 1 . .
    N N2 0.56480(8) 0.08656(8) 0.6025(2) 0.0461(5) Uani d . 1 1 . .
    C C1 0.43849(9) 0.00727(10) 0.9530(3) 0.0442(6) Uani d . 1 1 . .
    C C2 0.40283(10) 0.00071(12) 1.0577(3) 0.0518(7) Uani d . 1 1 . .
    H H2A 0.4003 0.0276 1.0871 0.062 Uiso calc R 1 1 . .
    C C3 0.37181(10) -0.04400(12) 1.1177(3) 0.0558(7) Uani d . 1 1 . .
    H H3 0.3485 -0.0471 1.1865 0.067 Uiso calc R 1 1 . .
    C C4 0.37476(11) -0.08475(12) 1.0770(3) 0.0594(8) Uani d . 1 1 . .
    H H4 0.3539 -0.1151 1.1191 0.071 Uiso calc R 1 1 . .
    C C5 0.40858(10) -0.07978(12) 0.9743(3) 0.0559(7) Uani d . 1 1 . .
    H H5 0.4104 -0.1072 0.9465 0.067 Uiso calc R 1 1 . .
    C C6 0.44089(10) -0.03438(10) 0.9090(3) 0.0454(6) Uani d . 1 1 . .
    C C7 0.47473(10) -0.03337(10) 0.8036(3) 0.0457(6) Uani d . 1 1 . .
    H H7 0.4738 -0.0628 0.7842 0.055 Uiso calc R 1 1 . .
    C C8 0.53948(9) 0.00265(10) 0.6283(3) 0.0440(6) Uani d . 1 1 . .
    C C9 0.54204(11) -0.03870(11) 0.5953(3) 0.0523(7) Uani d . 1 1 . .
    H H9 0.5209 -0.0685 0.6403 0.063 Uiso calc R 1 1 . .
    C C10 0.57666(12) -0.03518(13) 0.4942(3) 0.0616(8) Uani d . 1 1 . .
    H H10 0.5784 -0.0630 0.4704 0.074 Uiso calc R 1 1 . .
    C C11 0.60844(11) 0.00867(13) 0.4287(3) 0.0598(8) Uani d . 1 1 . .
    H H11 0.6317 0.0105 0.3617 0.072 Uiso calc R 1 1 . .
    C C12 0.60606(10) 0.04971(12) 0.4617(3) 0.0547(7) Uani d . 1 1 . .
    H H12 0.6279 0.0795 0.4183 0.066 Uiso calc R 1 1 . .
    C C13 0.57083(9) 0.04682(11) 0.5604(3) 0.0446(6) Uani d . 1 1 . .
    C C14 0.58649(11) 0.12823(12) 0.5356(3) 0.0573(7) Uani d . 1 1 . .
    H H14 0.6062 0.1312 0.4551 0.069 Uiso calc R 1 1 . .
    C C15 0.58292(11) 0.16991(11) 0.5738(3) 0.0585(7) Uani d . 1 1 . .
    C C16 0.60823(15) 0.21219(14) 0.4862(4) 0.0843(11) Uani d . 1 1 . .
    H H16 0.6253 0.2110 0.4038 0.101 Uiso calc R 1 1 . .
    C C17 0.60896(16) 0.25426(14) 0.5161(5) 0.0889(11) Uani d . 1 1 . .
    H H17 0.6255 0.2813 0.4543 0.107 Uiso calc R 1 1 . .
    C C18 0.58475(14) 0.25664(13) 0.6400(5) 0.0827(11) Uani d . 1 1 . .
    H H18 0.5858 0.2858 0.6635 0.099 Uiso calc R 1 1 . .
    C C19 0.55925(13) 0.21665(13) 0.7291(5) 0.0774(10) Uani d . 1 1 . .
    H H19 0.5428 0.2191 0.8112 0.093 Uiso calc R 1 1 . .
    C C20 0.55721(11) 0.17190(11) 0.6999(3) 0.0571(7) Uani d . 1 1 . .
loop_
    _atom_site_aniso_label
    _atom_site_aniso_U_11
    _atom_site_aniso_U_22
    _atom_site_aniso_U_33
    _atom_site_aniso_U_12
    _atom_site_aniso_U_13
    _atom_site_aniso_U_23
    Ni 0.0432(2) 0.0485(2) 0.0423(2) 0.02653(17) 0.00544(14) 0.00408(14)
    O1 0.0591(12) 0.0557(12) 0.0528(10) 0.0342(10) 0.0125(9) 0.0075(9)
    O2 0.0752(15) 0.0579(13) 0.0735(13) 0.0390(12) 0.0244(11) 0.0102(11)
    O1W 0.104(4) 0.077(3) 0.073(2) 0.047(3) 0.0052(19) -0.0180(17)
    O1W' 0.085(12) 0.046(9) 0.123(11) 0.041(9) 0.002(8) -0.005(7)
    N1 0.0423(12) 0.0541(13) 0.0354(10) 0.0255(11) -0.0041(9) -0.0004(9)
    N2 0.0407(12) 0.0571(14) 0.0417(10) 0.0252(11) -0.0020(9) 0.0009(10)
    C1 0.0427(14) 0.0569(16) 0.0363(12) 0.0274(13) -0.0026(11) 0.0060(11)
    C2 0.0486(16) 0.0707(19) 0.0419(13) 0.0341(15) 0.0008(12) 0.0025(13)
    C3 0.0446(15) 0.080(2) 0.0409(13) 0.0293(16) 0.0013(12) 0.0049(14)
    C4 0.0476(16) 0.0648(19) 0.0514(15) 0.0172(15) 0.0003(13) 0.0110(14)
    C5 0.0515(17) 0.0613(18) 0.0531(15) 0.0270(15) -0.0010(13) 0.0019(14)
    C6 0.0429(14) 0.0567(16) 0.0391(12) 0.0267(13) -0.0028(11) 0.0027(12)
    C7 0.0473(15) 0.0508(15) 0.0419(12) 0.0266(13) -0.0053(12) -0.0019(12)
    C8 0.0400(14) 0.0608(17) 0.0354(12) 0.0284(13) -0.0068(10) -0.0063(12)
    C9 0.0538(16) 0.0594(18) 0.0474(14) 0.0311(15) -0.0048(13) -0.0087(13)
    C10 0.066(2) 0.076(2) 0.0523(16) 0.0428(18) -0.0050(15) -0.0175(16)
    C11 0.0526(17) 0.084(2) 0.0502(15) 0.0399(17) 0.0007(13) -0.0127(15)
    C12 0.0471(16) 0.0686(19) 0.0464(14) 0.0274(15) 0.0010(12) -0.0033(14)
    C13 0.0387(14) 0.0627(17) 0.0344(11) 0.0269(13) -0.0063(11) -0.0053(12)
    C14 0.0477(16) 0.066(2) 0.0518(15) 0.0237(15) 0.0072(13) 0.0060(14)
    C15 0.0519(17) 0.0570(18) 0.0622(17) 0.0239(15) 0.0021(14) 0.0096(14)
    C16 0.088(3) 0.072(2) 0.085(2) 0.034(2) 0.020(2) 0.021(2)
    C17 0.091(3) 0.060(2) 0.103(3) 0.029(2) 0.015(2) 0.022(2)
    C18 0.079(2) 0.054(2) 0.115(3) 0.0332(19) 0.005(2) 0.010(2)
    C19 0.068(2) 0.059(2) 0.108(3) 0.0333(18) 0.014(2) 0.007(2)
    C20 0.0512(17) 0.0544(18) 0.0683(18) 0.0283(15) 0.0026(14) 0.0082(15)
_geom_special_details
;
All e.s.d.'s (except the e.s.d. in the dihedral angle between two l.s. planes)
are estimated using the full covariance matrix. The cell e.s.d.'s are taken
into account individually in the estimation of e.s.d.'s in distances, angles
and torsion angles; correlations between e.s.d.'s in cell parameters are only
used when they are defined by crystal symmetry. An approximate (isotropic)
treatment of cell e.s.d.'s is used for estimating e.s.d.'s involving l.s.
planes.
;
loop_
    _geom_bond_atom_site_label_1
    _geom_bond_atom_site_label_2
    _geom_bond_site_symmetry_2
    _geom_bond_distance
    _geom_bond_publ_flag
    Ni O1 . 1.8865(18) y
    Ni O2 . 1.886(2) y
    Ni N1 . 1.930(2) y
    Ni N2 . 1.935(2) y
    O1 C1 . 1.304(3) ?
    O2 C20 . 1.301(3) ?
    O1W O1W' . 1.175(15) ?
    O1W H1 . 0.829(10) ?
    O1W H2 . 0.841(10) ?
    O1W' H2 . 0.39(4) ?
    N1 C7 . 1.286(3) ?
    N1 C8 . 1.423(3) ?
    N2 C14 . 1.289(4) ?
    N2 C13 . 1.411(3) ?
    C1 C2 . 1.403(4) ?
    C1 C6 . 1.410(4) ?
    C2 C3 . 1.364(4) ?
    C2 H2A . 0.9300 ?
    C3 C4 . 1.384(4) ?
    C3 H3 . 0.9300 ?
    C4 C5 . 1.362(4) ?
    C4 H4 . 0.9300 ?
    C5 C6 . 1.407(4) ?
    C5 H5 . 0.9300 ?
    C6 C7 . 1.419(4) ?
    C7 H7 . 0.9300 ?
    C8 C9 . 1.379(4) ?
    C8 C13 . 1.385(4) ?
    C9 C10 . 1.385(4) ?
    C9 H9 . 0.9300 ?
    C10 C11 . 1.372(5) ?
    C10 H10 . 0.9300 ?
    C11 C12 . 1.367(4) ?
    C11 H11 . 0.9300 ?
    C12 C13 . 1.391(4) ?
    C12 H12 . 0.9300 ?
    C14 C15 . 1.417(4) ?
    C14 H14 . 0.9300 ?
    C15 C16 . 1.406(5) ?
    C15 C20 . 1.417(4) ?
    C16 C17 . 1.343(5) ?
    C16 H16 . 0.9300 ?
    C17 C18 . 1.378(6) ?
    C17 H17 . 0.9300 ?
    C18 C19 . 1.368(5) ?
    C18 H18 . 0.9300 ?
    C19 C20 . 1.406(4) ?
    C19 H19 . 0.9300 ?
loop_
    _geom_angle_atom_site_label_1
    _geom_angle_atom_site_label_2
    _geom_angle_atom_site_label_3
    _geom_angle_site_symmetry_1
    _geom_angle_site_symmetry_3
    _geom_angle
    _geom_angle_publ_flag
    O2 Ni O1 . . 87.61(9) ?
    O2 Ni N1 . . 176.06(9) ?
    O1 Ni N1 . . 94.63(9) ?
    O2 Ni N2 . . 93.96(9) ?
    O1 Ni N2 . . 176.40(9) ?
    N1 Ni N2 . . 83.98(9) ?
    C1 O1 Ni . . 127.01(17) ?
    C20 O2 Ni . . 126.63(19) ?
    O1W' O1W H1 . . 122(4) ?
    O1W' O1W H2 . . 12(4) ?
    H1 O1W H2 . . 110.1(18) ?
    O1W O1W' H2 . . 27(8) ?
    C7 N1 C8 . . 122.5(2) ?
    C7 N1 Ni . . 124.63(18) ?
    C8 N1 Ni . . 112.83(17) ?
    C14 N2 C13 . . 122.8(2) ?
    C14 N2 Ni . . 124.3(2) ?
    C13 N2 Ni . . 112.72(17) ?
    O1 C1 C2 . . 118.4(3) ?
    O1 C1 C6 . . 123.9(2) ?
    C2 C1 C6 . . 117.7(3) ?
    C3 C2 C1 . . 121.8(3) ?
    C3 C2 H2A . . 119.1 ?
    C1 C2 H2A . . 119.1 ?
    C2 C3 C4 . . 120.6(3) ?
    C2 C3 H3 . . 119.7 ?
    C4 C3 H3 . . 119.7 ?
    C5 C4 C3 . . 119.1(3) ?
    C5 C4 H4 . . 120.5 ?
    C3 C4 H4 . . 120.5 ?
    C4 C5 C6 . . 122.0(3) ?
    C4 C5 H5 . . 119.0 ?
    C6 C5 H5 . . 119.0 ?
    C5 C6 C1 . . 118.8(2) ?
    C5 C6 C7 . . 117.3(3) ?
    C1 C6 C7 . . 123.9(3) ?
    N1 C7 C6 . . 125.8(3) ?
    N1 C7 H7 . . 117.1 ?
    C6 C7 H7 . . 117.1 ?
    C9 C8 C13 . . 120.4(2) ?
    C9 C8 N1 . . 124.8(3) ?
    C13 C8 N1 . . 114.7(2) ?
    C8 C9 C10 . . 118.9(3) ?
    C8 C9 H9 . . 120.6 ?
    C10 C9 H9 . . 120.6 ?
    C11 C10 C9 . . 121.0(3) ?
    C11 C10 H10 . . 119.5 ?
    C9 C10 H10 . . 119.5 ?
    C12 C11 C10 . . 120.2(3) ?
    C12 C11 H11 . . 119.9 ?
    C10 C11 H11 . . 119.9 ?
    C11 C12 C13 . . 119.9(3) ?
    C11 C12 H12 . . 120.1 ?
    C13 C12 H12 . . 120.1 ?
    C8 C13 C12 . . 119.6(3) ?
    C8 C13 N2 . . 115.4(2) ?
    C12 C13 N2 . . 124.9(3) ?
    N2 C14 C15 . . 125.8(3) ?
    N2 C14 H14 . . 117.1 ?
    C15 C14 H14 . . 117.1 ?
    C16 C15 C20 . . 118.4(3) ?
    C16 C15 C14 . . 118.2(3) ?
    C20 C15 C14 . . 123.3(3) ?
    C17 C16 C15 . . 123.1(4) ?
    C17 C16 H16 . . 118.5 ?
    C15 C16 H16 . . 118.5 ?
    C16 C17 C18 . . 118.7(4) ?
    C16 C17 H17 . . 120.6 ?
    C18 C17 H17 . . 120.6 ?
    C19 C18 C17 . . 120.9(4) ?
    C19 C18 H18 . . 119.5 ?
    C17 C18 H18 . . 119.5 ?
    C18 C19 C20 . . 121.8(4) ?
    C18 C19 H19 . . 119.1 ?
    C20 C19 H19 . . 119.1 ?
    O2 C20 C19 . . 118.9(3) ?
    O2 C20 C15 . . 124.1(3) ?
    C19 C20 C15 . . 117.1(3) ?
loop_
    _geom_torsion_atom_site_label_1
    _geom_torsion_atom_site_label_2
    _geom_torsion_atom_site_label_3
    _geom_torsion_atom_site_label_4
    _geom_torsion_site_symmetry_1
    _geom_torsion_site_symmetry_2
    _geom_torsion_site_symmetry_3
    _geom_torsion_site_symmetry_4
    _geom_torsion
    _geom_torsion_publ_flag
    O2 Ni O1 C1 . . . . -178.2(2) ?
    N1 Ni O1 C1 . . . . -1.4(2) ?
    N2 Ni O1 C1 . . . . 65.8(15) ?
    O1 Ni O2 C20 . . . . -162.7(3) ?
    N1 Ni O2 C20 . . . . 72.5(13) ?
    N2 Ni O2 C20 . . . . 14.1(3) ?
    O2 Ni N1 C7 . . . . 123.7(12) ?
    O1 Ni N1 C7 . . . . -0.9(2) ?
    N2 Ni N1 C7 . . . . -177.6(2) ?
    O2 Ni N1 C8 . . . . -54.1(13) ?
    O1 Ni N1 C8 . . . . -178.72(16) ?
    N2 Ni N1 C8 . . . . 4.61(16) ?
    O2 Ni N2 C14 . . . . -13.2(2) ?
    O1 Ni N2 C14 . . . . 102.7(14) ?
    N1 Ni N2 C14 . . . . 170.2(2) ?
    O2 Ni N2 C13 . . . . 171.37(17) ?
    O1 Ni N2 C13 . . . . -72.8(14) ?
    N1 Ni N2 C13 . . . . -5.26(16) ?
    Ni O1 C1 C2 . . . . -178.18(17) ?
    Ni O1 C1 C6 . . . . 2.5(4) ?
    O1 C1 C2 C3 . . . . -178.4(2) ?
    C6 C1 C2 C3 . . . . 1.0(4) ?
    C1 C2 C3 C4 . . . . 0.3(4) ?
    C2 C3 C4 C5 . . . . -1.0(4) ?
    C3 C4 C5 C6 . . . . 0.5(4) ?
    C4 C5 C6 C1 . . . . 0.8(4) ?
    C4 C5 C6 C7 . . . . 179.8(3) ?
    O1 C1 C6 C5 . . . . 177.8(2) ?
    C2 C1 C6 C5 . . . . -1.5(4) ?
    O1 C1 C6 C7 . . . . -1.1(4) ?
    C2 C1 C6 C7 . . . . 179.5(2) ?
    C8 N1 C7 C6 . . . . 179.9(2) ?
    Ni N1 C7 C6 . . . . 2.3(4) ?
    C5 C6 C7 N1 . . . . 179.6(2) ?
    C1 C6 C7 N1 . . . . -1.5(4) ?
    C7 N1 C8 C9 . . . . -2.1(4) ?
    Ni N1 C8 C9 . . . . 175.7(2) ?
    C7 N1 C8 C13 . . . . 179.0(2) ?
    Ni N1 C8 C13 . . . . -3.1(3) ?
    C13 C8 C9 C10 . . . . 0.4(4) ?
    N1 C8 C9 C10 . . . . -178.3(2) ?
    C8 C9 C10 C11 . . . . 0.8(4) ?
    C9 C10 C11 C12 . . . . -0.6(4) ?
    C10 C11 C12 C13 . . . . -0.9(4) ?
    C9 C8 C13 C12 . . . . -1.9(4) ?
    N1 C8 C13 C12 . . . . 177.0(2) ?
    C9 C8 C13 N2 . . . . 179.9(2) ?
    N1 C8 C13 N2 . . . . -1.2(3) ?
    C11 C12 C13 C8 . . . . 2.2(4) ?
    C11 C12 C13 N2 . . . . -179.8(2) ?
    C14 N2 C13 C8 . . . . -170.6(2) ?
    Ni N2 C13 C8 . . . . 5.0(3) ?
    C14 N2 C13 C12 . . . . 11.3(4) ?
    Ni N2 C13 C12 . . . . -173.1(2) ?
    C13 N2 C14 C15 . . . . -178.6(3) ?
    Ni N2 C14 C15 . . . . 6.4(4) ?
    N2 C14 C15 C16 . . . . -178.5(3) ?
    N2 C14 C15 C20 . . . . 4.8(5) ?
    C20 C15 C16 C17 . . . . -0.4(6) ?
    C14 C15 C16 C17 . . . . -177.2(4) ?
    C15 C16 C17 C18 . . . . 1.5(6) ?
    C16 C17 C18 C19 . . . . -1.8(7) ?
    C17 C18 C19 C20 . . . . 1.0(6) ?
    Ni O2 C20 C19 . . . . 171.7(2) ?
    Ni O2 C20 C15 . . . . -7.9(4) ?
    C18 C19 C20 O2 . . . . -179.4(3) ?
    C18 C19 C20 C15 . . . . 0.2(5) ?
    C16 C15 C20 O2 . . . . 179.1(3) ?
    C14 C15 C20 O2 . . . . -4.2(5) ?
    C16 C15 C20 C19 . . . . -0.5(5) ?
    C14 C15 C20 C19 . . . . 176.2(3) ?
loop_
    _geom_hbond_atom_site_label_D
    _geom_hbond_atom_site_label_H
    _geom_hbond_atom_site_label_A
    _geom_hbond_site_symmetry_A
    _geom_hbond_distance_DH
    _geom_hbond_distance_HA
    _geom_hbond_distance_DA
    _geom_hbond_angle_DHA
    O1w H1 O1 . 0.829(10) 2.06(2) 2.842(4) 158(5)
