# Supplementary material for: {2,2′-[o-Phenyl­enebis(nitrilo­methanylyl­idene)]diphenolato-κ4 O,N,N′,O′}nickel(II) monohydrate
Source: Acta Crystallogr Sect E Struct Rep Online. 2011 Oct 5;67(Pt 11):m1481–2. doi: 10.1107/S1600536811039730 (PMC3246917; doi:10.1107/S1600536811039730)
Supplement: Supplementary file 2 [file e-67-m1481-Isup2.hkl]

# 
# h,k,l, Fc-squared, Fo-squared, sigma(Fo-squared) and status flag 
# 
data_I
_shelx_title '  R-3' 
_shelx_refln_list_code          4 
_shelx_F_calc_maximum      644.83 
_exptl_crystal_F_000      3636.00 
_reflns_d_resolution_high  0.7698 
 
loop_ 
 _symmetry_equiv_pos_as_xyz 
 'x, y, z' 
 '-y, x-y, z' 
 '-x+y, -x, z' 
 'x+2/3, y+1/3, z+1/3' 
 '-y+2/3, x-y+1/3, z+1/3' 
 '-x+y+2/3, -x+1/3, z+1/3' 
 'x+1/3, y+2/3, z+2/3' 
 '-y+1/3, x-y+2/3, z+2/3' 
 '-x+y+1/3, -x+2/3, z+2/3' 
 '-x, -y, -z' 
 'y, -x+y, -z' 
 'x-y, x, -z' 
 '-x+2/3, -y+1/3, -z+1/3' 
 'y+2/3, -x+y+1/3, -z+1/3' 
 'x-y+2/3, x+1/3, -z+1/3' 
 '-x+1/3, -y+2/3, -z+2/3' 
 'y+1/3, -x+y+2/3, -z+2/3' 
 'x-y+1/3, x+2/3, -z+2/3' 
 
_cell_length_a    31.5519 
_cell_length_b    31.5519 
_cell_length_c     9.0255 
_cell_angle_alpha  90.000 
_cell_angle_beta   90.000 
_cell_angle_gamma 120.000 
 
_shelx_F_squared_multiplier     1.000 
 
loop_ 
 _refln_index_h 
 _refln_index_k 
 _refln_index_l 
 _refln_F_squared_calc 
 _refln_F_squared_meas 
 _refln_F_squared_sigma 
 _refln_observed_status 
  -2   4   0   307837.56   261761.91   2109.69 o 
  -4   5   0    54321.64    57686.04    385.34 o 
  -1   5   0    10496.12     5933.37    152.33 o 
  -3   6   0     3289.74     4717.45    251.83 o 
   0   6   0    96265.06    78896.56    461.11 o 
  -5   7   0    21931.49    25345.93    260.28 o 
  -2   7   0    25907.73    32238.56    265.17 o 
  -7   8   0    24834.15    23281.02    242.52 o 
  -4   8   0    36906.69    36571.04    467.69 o 
  -1   8   0        6.06       66.54     34.49 o 
  -6   9   0    33669.45    34264.03    280.40 o 
  -3   9   0    14400.21    14596.02    248.89 o 
   0   9   0    31063.97    33374.16    358.95 o 
  -8  10   0      861.36      575.49     42.71 o 
  -5  10   0    37790.39    39024.30    347.00 o 
  -2  10   0     5964.06     7368.08    266.32 o 
 -10  11   0      255.19      265.03     33.29 o 
  -7  11   0     3329.67     2747.67     92.20 o 
  -4  11   0     9712.61    11190.58    177.53 o 
  -1  11   0    11108.21    11935.87    209.30 o 
  -9  12   0    15399.63    15576.41    239.69 o 
  -6  12   0     9813.60    11225.91    291.37 o 
  -3  12   0     7106.90     6738.09    162.28 o 
   0  12   0      873.66     1397.31    135.16 o 
 -11  13   0      695.61      738.35     56.29 o 
  -8  13   0     2918.92     3033.87    109.25 o 
  -5  13   0    14484.64    16391.44    233.65 o 
  -2  13   0    44188.80    46525.47    491.25 o 
 -13  14   0       86.25      132.66     60.29 o 
 -10  14   0    27838.86    27020.91    314.31 o 
  -7  14   0    16097.05    19080.14    350.78 o 
  -4  14   0      534.58      477.58     51.86 o 
  -1  14   0    13605.75    14725.97    244.01 o 
 -12  15   0     2092.15     2385.83    109.54 o 
  -9  15   0    43210.65    43724.46    443.39 o 
  -6  15   0    92489.28    95074.84    603.77 o 
  -3  15   0    26503.25    27381.99    336.90 o 
   0  15   0    30273.18    31135.90    409.80 o 
 -14  16   0    57998.96    56552.84    610.61 o 
 -11  16   0    24044.77    25413.95    352.03 o 
  -8  16   0    23049.89    25606.46    410.29 o 
  -5  16   0     8333.36     8017.27    205.43 o 
  -2  16   0      189.91       88.00     27.03 o 
 -16  17   0      745.37      700.47     77.49 o 
 -13  17   0    66128.83    67777.17    636.32 o 
 -10  17   0    10413.16    10620.92    235.85 o 
  -7  17   0    11261.36    10317.35    235.84 o 
  -4  17   0    59711.55    61075.62    587.07 o 
  -1  17   0     6331.96     5782.09    188.04 o 
 -15  18   0     2520.15     2761.73    120.67 o 
 -12  18   0    81896.48    83742.03    679.83 o 
  -9  18   0     9554.27     9589.68    229.44 o 
  -6  18   0      415.74      239.06    162.90 o 
  -3  18   0     4157.54     4174.71    161.36 o 
   0  18   0     2754.26     3025.86    132.69 o 
 -17  19   0     6174.01     6335.95    207.20 o 
 -14  19   0    39104.40    39506.34    544.87 o 
 -11  19   0     3578.46     3816.57    169.61 o 
  -8  19   0     1529.73     1722.45    137.70 o 
  -5  19   0     1965.51     2260.67    112.12 o 
  -2  19   0      991.49     1007.51     89.34 o 
 -19  20   0     3161.61     3395.38    146.33 o 
 -16  20   0    23929.87    24839.91    378.00 o 
 -13  20   0     1632.39     1607.38    118.60 o 
 -10  20   0     2366.47     2537.19    144.47 o 
  -7  20   0      844.06     1146.74    103.12 o 
  -4  20   0    11182.84    12185.32    290.65 o 
  -1  20   0    28162.47    27930.77    413.22 o 
 -18  21   0      516.13      445.82     92.54 o 
 -15  21   0    14893.72    16112.67    334.42 o 
 -12  21   0    11775.00    11556.70    312.96 o 
  -9  21   0    10441.96    10323.01    344.81 o 
  -6  21   0     1260.25     1689.97    105.49 o 
  -3  21   0     3022.47     3188.96    143.78 o 
   0  21   0     1723.06     1984.61    165.48 o 
 -20  22   0      903.52      839.16     86.44 o 
 -17  22   0     9355.21     9318.56    263.22 o 
 -14  22   0     7429.59     8191.25    246.06 o 
 -11  22   0     2296.18     2030.17    128.49 o 
  -8  22   0     9907.11     9883.63    275.81 o 
  -5  22   0    20714.85    21241.03    342.22 o 
  -2  22   0     4154.57     4232.39    185.88 o 
 -22  23   0      302.52      209.20     63.94 o 
 -19  23   0     6584.60     6647.13    233.35 o 
 -16  23   0    17171.85    17049.67    402.96 o 
 -13  23   0    18111.65    18329.37    436.24 o 
 -10  23   0     1443.56     1515.15    123.54 o 
  -7  23   0     7772.34     7851.36    228.07 o 
  -4  23   0     7878.66     7917.28    233.00 o 
  -1  23   0    13536.18    13734.73    383.23 o 
 -21  24   0     1123.04     1177.71    104.89 o 
 -18  24   0       13.65       13.41     39.18 o 
 -15  24   0      211.77      105.46     58.87 o 
 -12  24   0     1633.97     1601.95    115.40 o 
  -9  24   0       40.11       40.59     53.53 o 
  -6  24   0     6431.58     6346.22    213.17 o 
  -3  24   0     8289.93     8730.51    309.52 o 
   0  24   0      241.98      276.50     95.35 o 
 -23  25   0     3603.12     3451.88    184.20 o 
 -20  25   0      320.00      329.29     73.51 o 
 -17  25   0      530.12      487.88     72.55 o 
 -14  25   0      574.32      622.84     76.67 o 
 -11  25   0    32359.46    33210.91    584.55 o 
  -8  25   0    10653.46    11341.47    350.90 o 
  -5  25   0     5307.22     5336.11    245.47 o 
  -2  25   0     4557.36     4454.34    227.85 o 
 -25  26   0       34.11       -9.11     72.62 o 
 -22  26   0       86.34      127.56     70.21 o 
 -19  26   0    20770.35    21023.64    427.24 o 
 -16  26   0     5888.35     6176.36    230.36 o 
 -13  26   0     2674.41     3015.36    189.05 o 
 -10  26   0      546.88      506.72    105.69 o 
  -7  26   0     8390.53     9729.28    382.80 o 
  -4  26   0      255.91      211.41     70.60 o 
  -1  26   0      293.74      272.98     95.94 o 
 -24  27   0      510.54      475.37    102.83 o 
 -21  27   0       79.02       80.19     82.31 o 
 -18  27   0       16.81       30.09     54.01 o 
 -15  27   0     6549.01     6729.42    279.36 o 
 -12  27   0     1020.64     1143.66    160.89 o 
  -9  27   0     1188.65     1422.81    168.35 o 
  -6  27   0    11042.33    11633.68    434.12 o 
  -3  27   0     6068.59     6281.27    329.28 o 
   0  27   0     8923.07     8572.86    349.49 o 
 -26  28   0     1934.83     1668.57    185.03 o 
 -23  28   0     6761.04     7250.10    348.84 o 
 -20  28   0      177.07       44.68     69.34 o 
 -17  28   0      288.55      156.01     59.20 o 
 -14  28   0     2255.89     2717.38    212.55 o 
 -11  28   0     1591.81     1629.91    245.41 o 
  -8  28   0    22306.81    23252.36    623.88 o 
  -5  28   0     5295.65     5300.54    303.12 o 
  -2  28   0       73.83      -10.56     89.08 o 
 -28  29   0     2282.31     2315.04    208.70 o 
 -25  29   0      407.80      273.15     90.63 o 
 -22  29   0      517.20      523.43    102.39 o 
 -19  29   0     1599.46     1125.96    139.16 o 
 -16  29   0     3581.53     3809.21    251.80 o 
 -13  29   0      370.59      447.53    283.09 o 
 -10  29   0    12178.04    13214.84    471.84 o 
  -7  29   0     8350.91     9495.27    408.76 o 
  -4  29   0     1138.96      985.15    143.22 o 
  -1  29   0      865.18      986.44    133.56 o 
 -27  30   0      146.53      149.13     81.89 o 
 -24  30   0      143.37       78.85     71.74 o 
 -21  30   0     2248.52     1680.05    183.34 o 
 -18  30   0     4078.97     3586.90    373.00 o 
 -15  30   0      528.35      798.53    183.86 o 
 -12  30   0     8362.23     9143.07    403.96 o 
  -9  30   0     1025.63     1120.55    156.30 o 
  -6  30   0    10137.81    10722.03    447.63 o 
  -3  30   0     2241.44     2272.17    214.20 o 
   0  30   0      228.82      246.72    117.82 o 
 -29  31   0     2593.40     2722.03    245.95 o 
 -26  31   0     1812.91     1598.51    200.95 o 
 -23  31   0     2369.21     2374.26    444.97 o 
 -20  31   0     1376.69     1207.46    162.01 o 
 -17  31   0     1332.49     1672.33    239.30 o 
 -14  31   0     3246.87     3316.55    313.27 o 
 -11  31   0     5733.26     6196.63    341.41 o 
  -8  31   0     6260.55     5874.04    340.46 o 
  -5  31   0     1136.12     1239.79    166.68 o 
  -2  31   0     1351.09     1133.70    149.95 o 
 -31  32   0      470.57      509.07    104.22 o 
 -28  32   0      979.49      786.16    143.20 o 
 -25  32   0      235.85       67.92     80.62 o 
 -22  32   0      293.73      119.48     77.21 o 
 -19  32   0       13.28        5.94     74.61 o 
 -16  32   0      438.57      603.05    165.25 o 
 -13  32   0     4109.38     4013.77    289.99 o 
 -10  32   0    21431.53    24001.62   1208.82 o 
  -7  32   0      860.91      856.75    150.11 o 
  -4  32   0      795.79      584.54    119.82 o 
  -1  32   0     1193.00     1203.22    154.50 o 
 -30  33   0        1.03      -73.25    114.05 o 
 -27  33   0       40.28       72.59     92.49 o 
 -24  33   0     1082.06      886.96    172.86 o 
 -21  33   0     3073.43     2138.69    470.39 o 
 -18  33   0     8516.97     8559.76    506.33 o 
 -15  33   0      703.75      833.77    179.48 o 
 -12  33   0       42.27      155.62    130.59 o 
  -9  33   0     1174.55     1281.34    177.93 o 
  -6  33   0      197.43      152.38     92.33 o 
  -3  33   0     1601.57     1486.61    164.87 o 
   0  33   0        2.20      -23.50    108.28 o 
 -32  34   0       28.50       -6.94     90.00 o 
 -29  34   0     1396.02     1348.85    187.32 o 
 -26  34   0     3773.83     3883.70    401.32 o 
 -23  34   0      304.44      144.53     91.96 o 
 -20  34   0       79.55      167.48    230.19 o 
 -17  34   0      908.95     1200.55    210.60 o 
 -14  34   0        7.77     -111.20     94.21 o 
 -11  34   0        0.50       67.13     93.76 o 
  -8  34   0     1355.50     1499.31    197.90 o 
  -5  34   0     1500.90     1194.02    166.40 o 
  -2  34   0      523.60      452.83    115.93 o 
 -34  35   0     1481.56     1506.01    236.00 o 
 -31  35   0        2.13       51.65     89.28 o 
 -28  35   0      388.72      363.75    111.80 o 
 -25  35   0      231.79      160.40     87.69 o 
 -22  35   0     1523.70     1556.96    250.39 o 
 -19  35   0      324.73      703.40    191.32 o 
 -16  35   0     1543.38     1469.49    186.59 o 
 -13  35   0      156.56      218.87    109.69 o 
 -10  35   0      125.28      336.83    115.87 o 
  -7  35   0     2569.42     2578.10    247.75 o 
  -4  35   0       83.92      -46.53     92.06 o 
  -1  35   0        2.08     -167.34    111.56 o 
 -33  36   0     1361.74     1408.16    191.64 o 
 -30  36   0     1375.21     1251.35    176.56 o 
 -27  36   0      574.19      605.53    230.22 o 
 -24  36   0     1166.49      848.16    157.21 o 
 -21  36   0      712.64      611.26    220.04 o 
 -18  36   0      157.45      112.48    110.95 o 
 -15  36   0       35.45       54.57     84.07 o 
 -12  36   0       81.38      111.59     89.00 o 
  -9  36   0      590.62      500.16    149.51 o 
  -6  36   0      206.81      322.66    119.21 o 
  -3  36   0       81.21       53.22    113.78 o 
 -32  37   0     1101.93      935.99    169.93 o 
 -29  37   0      710.25      746.51    156.45 o 
 -26  37   0      124.36      -37.34    100.70 o 
 -23  37   0      387.84      618.67    189.15 o 
 -20  37   0      258.25       44.49    104.63 o 
 -17  37   0      393.76      374.83    119.65 o 
 -14  37   0      335.32      428.34    118.42 o 
 -11  37   0      742.14      705.90    144.98 o 
  -8  37   0       76.96      170.33    110.88 o 
  -5  37   0      624.28      379.51    112.51 o 
 -31  38   0       19.11      -54.53    145.35 o 
 -28  38   0      861.65      446.75    220.18 o 
 -25  38   0      644.39      706.07    212.62 o 
 -22  38   0       32.42      272.51    162.36 o 
 -19  38   0        1.61       49.78     90.57 o 
 -16  38   0      942.30      842.83    162.44 o 
 -13  38   0     1916.17     1834.82    227.13 o 
 -10  38   0       83.31       59.62     96.56 o 
  -7  38   0      552.35      492.27    106.64 o 
 -30  39   0        6.95     -287.21    243.21 o 
 -27  39   0       48.38      -49.16     99.64 o 
 -24  39   0        1.44       77.38    115.84 o 
 -21  39   0     1060.52     1132.14    212.66 o 
 -18  39   0      583.71      652.96    145.43 o 
 -15  39   0       74.77      -35.05     88.61 o 
 -12  39   0       94.78      154.72    106.17 o 
  -9  39   0      352.03      156.43    102.80 o 
 -26  40   0       18.02       55.34    113.51 o 
 -23  40   0      745.45      772.22    234.61 o 
 -20  40   0      207.93      191.25    105.88 o 
 -17  40   0     1245.37     1153.55    253.21 o 
 -14  40   0       88.40      158.75    103.72 o 
  -1   1   1    75158.86    55048.49   7829.56 o 
  -3   2   1   112097.40   104166.31   1615.24 o 
   0   2   1     1708.09      781.99     46.35 o 
  -5   3   1   105143.49   100265.16    765.71 o 
  -2   3   1   176069.83   140283.70   1030.42 o 
   1   3   1    15710.13     9550.00    156.09 o 
  -7   4   1    12272.42    10172.09    185.83 o 
  -4   4   1    77681.79    62309.13    560.59 o 
  -1   4   1    62624.13    62637.92    341.00 o 
   2   4   1    15581.80    14889.77    335.34 o 
  -9   5   1     7896.45     7510.64    185.03 o 
  -6   5   1       98.83       39.47     98.57 o 
   0   5   1    14685.92    19965.92    370.24 o 
   3   5   1    10519.64    13468.19    429.67 o 
 -11   6   1    10119.92     8720.19    222.88 o 
  -8   6   1    18069.42    20620.11    438.83 o 
  -5   6   1    95233.10    92001.36    471.56 o 
  -2   6   1    42023.56    40911.48    352.73 o 
   1   6   1    17213.93    19044.93    189.42 o 
   4   6   1    16601.76    16254.16    269.44 o 
 -13   7   1     2648.47     2808.24    165.51 o 
 -10   7   1    15771.41    14482.63    279.13 o 
  -7   7   1    97116.63    93229.90    608.44 o 
  -4   7   1   239609.91   240137.80   1333.74 o 
  -1   7   1    10636.54    11691.10    131.86 o 
   2   7   1    17409.29    18669.95    216.85 o 
   5   7   1     2081.74     2394.99    100.21 o 
 -15   8   1    40658.25    41521.33    631.83 o 
 -12   8   1    28777.71    29176.02    382.96 o 
  -9   8   1     6627.67     8100.38    195.57 o 
  -6   8   1    33230.97    34444.18    315.37 o 
  -3   8   1    13482.41    13576.50    175.67 o 
   0   8   1    23922.72    22948.09    235.38 o 
   3   8   1     9576.27     9855.72    181.32 o 
   6   8   1    21653.00    20596.48    290.43 o 
 -17   9   1      146.33      148.54     82.04 o 
 -14   9   1        5.69       30.47     29.63 o 
 -11   9   1     1500.57     1137.30     73.02 o 
  -8   9   1   108328.54   107472.40    995.77 o 
  -5   9   1   101100.29   101516.89    984.53 o 
  -2   9   1    10150.17    10525.47    142.87 o 
   1   9   1    12869.87    12970.62    229.27 o 
   4   9   1   106878.32   104856.42    584.56 o 
   7   9   1    77661.79    76785.73    600.93 o 
 -19  10   1      583.99      585.55    106.07 o 
 -16  10   1     1596.27     1507.88    113.28 o 
 -13  10   1     4589.95     4818.32    141.94 o 
 -10  10   1    32744.59    31207.28    373.01 o 
  -7  10   1    15901.59    16808.02    221.31 o 
  -4  10   1   151699.20   159233.91    676.82 o 
  -1  10   1    63184.70    66319.28    411.98 o 
   2  10   1    12637.97    13731.29    207.52 o 
   5  10   1    13495.77    14400.94    236.26 o 
   8  10   1       80.90       87.08     72.04 o 
 -21  11   1    16577.82    17125.08    386.03 o 
 -18  11   1    14375.82    13819.17    324.08 o 
 -15  11   1     5750.92     6236.48    217.85 o 
 -12  11   1    46100.59    46767.69    489.21 o 
  -9  11   1     7780.06     7573.12    158.82 o 
  -6  11   1     7006.47     7612.17    145.05 o 
  -3  11   1    18195.04    17880.75    245.02 o 
   0  11   1    14559.07    13236.97    216.48 o 
   3  11   1     7838.88     8942.39    181.46 o 
   6  11   1   100375.73   104024.12    799.23 o 
   9  11   1    49332.51    49210.90    605.50 o 
 -23  12   1     2066.36     2250.86    152.27 o 
 -20  12   1     3414.44     3117.35    191.66 o 
 -17  12   1    13238.57    13807.68    317.94 o 
 -14  12   1     5411.39     5742.47    164.47 o 
 -11  12   1     5747.35     4867.84    158.72 o 
  -8  12   1     4605.98     4678.09    129.78 o 
  -5  12   1    72344.23    72405.19    505.28 o 
  -2  12   1    46578.96    46033.98    356.47 o 
   1  12   1   106291.30   108158.59    883.49 o 
   4  12   1     8607.88     8700.84    206.68 o 
   7  12   1    29744.09    29021.88    451.62 o 
  10  12   1      134.35      152.13     47.79 o 
 -25  13   1      670.68      730.53    109.38 o 
 -22  13   1       25.23       15.81     44.32 o 
 -19  13   1     1284.25     1530.17    114.75 o 
 -16  13   1     5468.44     5703.18    176.41 o 
 -13  13   1     3160.56     3118.11    136.57 o 
 -10  13   1    30656.96    29437.39    339.54 o 
  -7  13   1   116338.82   116001.20    755.46 o 
  -4  13   1     5717.75     6825.62    154.90 o 
  -1  13   1    10551.46    10040.46    188.89 o 
   2  13   1    30210.82    32909.34    363.21 o 
   5  13   1     3833.01     4401.43    171.26 o 
   8  13   1       20.78       -5.55     42.49 o 
  11  13   1      127.44      199.65     48.58 o 
 -27  14   1       40.76       29.82     74.15 o 
 -24  14   1       13.70       19.85     59.83 o 
 -21  14   1    16595.52    16568.73    349.46 o 
 -18  14   1    17074.35    16524.66    313.51 o 
 -15  14   1    15345.03    14824.91    311.18 o 
 -12  14   1     6466.30     6686.08    172.76 o 
  -9  14   1     4998.96     5292.52    150.22 o 
  -6  14   1    59804.48    65227.04    655.12 o 
  -3  14   1    12914.29    12510.01    200.53 o 
   0  14   1     3660.84     3569.17    122.00 o 
   3  14   1    19742.77    20745.05    368.44 o 
   6  14   1     2671.90     2906.80    136.67 o 
   9  14   1    31588.71    33948.93    493.32 o 
  12  14   1     9586.75     9409.74    370.38 o 
 -29  15   1        3.62       60.51     68.88 o 
 -26  15   1    14872.09    15407.06    477.15 o 
 -23  15   1     5611.90     5485.59    213.24 o 
 -20  15   1     2061.39     1904.34    107.41 o 
 -17  15   1     6031.38     6068.45    188.78 o 
 -14  15   1    16903.53    16673.60    329.26 o 
 -11  15   1     2069.26     1756.51     91.77 o 
  -8  15   1     4096.87     4394.98    133.22 o 
  -5  15   1      258.70      315.37     42.40 o 
  -2  15   1    11119.17    11504.99    204.02 o 
   1  15   1    85161.82    89190.61    645.20 o 
   4  15   1    19585.64    19110.78    375.76 o 
   7  15   1      975.58      788.27     72.18 o 
  10  15   1      293.77      154.70     51.81 o 
  13  15   1     6088.87     5703.38    304.53 o 
 -31  16   1      388.66      417.29    148.82 o 
 -28  16   1     3193.50     3399.96    243.91 o 
 -25  16   1     3022.66     3094.29    183.48 o 
 -22  16   1    29767.56    30206.34    432.91 o 
 -19  16   1    38544.27    38667.46    460.31 o 
 -16  16   1      842.83      493.31     63.81 o 
 -13  16   1     6653.18     7040.21    188.26 o 
 -10  16   1    33720.25    36823.86    388.40 o 
  -7  16   1     1573.81     1155.08     77.73 o 
  -4  16   1     8239.24     8201.50    175.48 o 
  -1  16   1    10694.46    11184.81    248.33 o 
   2  16   1      653.23      633.44     81.07 o 
   5  16   1    10273.87     9637.44    234.72 o 
   8  16   1     7306.97     7046.72    232.48 o 
  11  16   1     4678.82     4683.27    225.85 o 
  14  16   1     5979.88     6247.86    407.69 o 
 -33  17   1        3.37       33.85    128.07 o 
 -30  17   1    12297.58    12369.57    467.03 o 
 -27  17   1    16419.38    16779.38    526.59 o 
 -24  17   1    12364.65    12524.39    320.60 o 
 -21  17   1      370.08      407.59     51.98 o 
 -18  17   1     1409.63     1315.44     87.49 o 
 -15  17   1     4835.47     4947.90    192.33 o 
 -12  17   1     2054.50     2497.41    115.91 o 
  -9  17   1      107.53      129.84     29.75 o 
  -6  17   1      104.37       90.23     35.53 o 
  -3  17   1     9381.73     8891.11    207.14 o 
   0  17   1     8887.20     8905.78    231.82 o 
   3  17   1    14581.29    14449.57    287.24 o 
   6  17   1    13241.92    14328.10    325.31 o 
   9  17   1       73.08       30.39     58.60 o 
  12  17   1     1623.06     1598.73    165.88 o 
  15  17   1      522.30      427.46    239.30 o 
 -35  18   1     2398.14     2226.96    282.30 o 
 -32  18   1      528.69      542.17    158.45 o 
 -29  18   1      181.33      106.89     61.37 o 
 -26  18   1     7288.70     7731.80    295.75 o 
 -23  18   1      460.27      520.62     71.77 o 
 -20  18   1    20548.89    20223.01    349.74 o 
 -17  18   1    37333.34    39729.15    563.20 o 
 -14  18   1      880.43      945.81     75.16 o 
 -11  18   1    14709.46    13476.88    251.22 o 
  -8  18   1     1151.67      916.68     72.79 o 
  -5  18   1    15750.34    14925.49    304.24 o 
  -2  18   1     8096.71     8360.11    210.65 o 
   1  18   1      121.17      112.62     37.16 o 
   4  18   1      900.09      824.34     84.24 o 
   7  18   1     2648.64     2646.36    168.07 o 
  10  18   1     4533.94     4929.49    265.92 o 
  13  18   1      460.24      247.28    101.29 o 
  16  18   1     1164.84     1068.44    210.65 o 
 -37  19   1        5.61      -59.60     95.92 o 
 -34  19   1      308.42      415.98    112.05 o 
 -31  19   1      163.41      110.10    116.90 o 
 -28  19   1     5690.63     5851.77    266.04 o 
 -25  19   1    15419.85    16828.48    424.33 o 
 -22  19   1     2133.76     2152.63    133.52 o 
 -19  19   1    17540.30    17704.19    324.49 o 
 -16  19   1      804.69      772.37     82.70 o 
 -13  19   1     6159.83     6752.07    185.46 o 
 -10  19   1      309.51      242.83     39.15 o 
  -7  19   1       10.93       92.40     33.05 o 
  -4  19   1     3763.10     3407.23    138.82 o 
  -1  19   1    21050.87    22045.80    384.62 o 
   2  19   1    48511.01    48814.62    547.16 o 
   5  19   1     1459.34     1339.26    121.91 o 
   8  19   1     2368.39     2418.04    186.35 o 
  11  19   1      881.21      493.97    131.22 o 
  14  19   1      582.80      471.38    256.50 o 
  17  19   1      423.38      410.99    167.25 o 
 -39  20   1      574.85      474.82    140.68 o 
 -36  20   1     1913.92     1786.59    206.91 o 
 -33  20   1     6223.22     6634.44    360.68 o 
 -30  20   1       44.25       31.49     82.18 o 
 -27  20   1      272.39      137.34     85.09 o 
 -24  20   1     3020.47     2700.01    157.43 o 
 -21  20   1      420.37      404.66     63.06 o 
 -18  20   1      507.71      527.92     62.36 o 
 -15  20   1      106.09       84.45     37.75 o 
 -12  20   1       23.74       37.46     37.04 o 
  -9  20   1    23982.49    24680.71    403.18 o 
  -6  20   1    14947.96    15791.30    330.37 o 
  -3  20   1     1962.78     1828.46    107.11 o 
   0  20   1     4447.91     4696.60    160.62 o 
   3  20   1     3027.64     2801.47    169.03 o 
   6  20   1      368.53      368.29     76.71 o 
   9  20   1        8.74      -48.29     63.14 o 
  12  20   1     2433.62     1818.11    533.05 o 
  15  20   1        0.12       27.26    107.81 o 
  18  20   1     4657.31     4828.70    426.51 o 
 -38  21   1      229.30      175.98     95.89 o 
 -35  21   1     2083.25     1885.60    212.92 o 
 -32  21   1     2597.94     2660.80    233.39 o 
 -29  21   1     6130.34     6763.98    364.75 o 
 -26  21   1     3346.21     3673.60    211.04 o 
 -23  21   1     2732.53     2747.87    151.55 o 
 -20  21   1      429.11      435.77     63.88 o 
 -17  21   1    20643.81    21111.86    396.02 o 
 -14  21   1    55682.04    56157.78    626.02 o 
 -11  21   1     3993.71     4120.38    173.95 o 
  -8  21   1     1229.06     1246.57     99.43 o 
  -5  21   1     3880.77     3916.11    174.43 o 
  -2  21   1      561.81      476.70     53.32 o 
   1  21   1      273.00      235.39     53.02 o 
   4  21   1     5558.87     5638.30    279.71 o 
   7  21   1      304.10      353.90     71.07 o 
  10  21   1     1892.01     1730.26    238.80 o 
  13  21   1     1512.37     1074.74    477.49 o 
  16  21   1       96.47      316.47    170.36 o 
  19  21   1        7.57       -4.94    112.61 o 
 -40  22   1      286.84      321.57    118.86 o 
 -37  22   1     2976.07     2968.57    264.24 o 
 -34  22   1      101.49      100.50     86.09 o 
 -31  22   1       21.15      -90.09     71.72 o 
 -28  22   1       27.47      150.20     90.97 o 
 -25  22   1     1056.43     1010.88    134.80 o 
 -22  22   1    16990.74    17298.68    380.38 o 
 -19  22   1     1020.03     1057.82    109.57 o 
 -16  22   1     4746.45     4779.91    192.83 o 
 -13  22   1     8532.02     8767.41    253.90 o 
 -10  22   1    11248.93    12100.47    298.31 o 
  -7  22   1     2241.27     2487.96    145.02 o 
  -4  22   1     9441.34     9888.10    235.70 o 
  -1  22   1      537.68      613.64     76.70 o 
   2  22   1     8778.34     8471.73    301.81 o 
   5  22   1      376.67      348.03     76.90 o 
   8  22   1      532.25      687.48    168.24 o 
  11  22   1      127.52       72.80     91.43 o 
  14  22   1     2392.62     1650.82    537.49 o 
  17  22   1       74.53       71.59    131.16 o 
 -39  23   1       27.67      -17.06     84.37 o 
 -36  23   1       58.03      -16.22    137.37 o 
 -33  23   1     3485.36     3868.86    287.31 o 
 -30  23   1     5938.90     6252.23    342.49 o 
 -27  23   1       89.85       53.89     71.36 o 
 -24  23   1     4116.21     4095.14    251.47 o 
 -21  23   1    10034.88    10104.29    325.34 o 
 -18  23   1     6839.03     6998.48    238.59 o 
 -15  23   1      612.97      401.15     67.98 o 
 -12  23   1     7249.42     7309.53    262.98 o 
  -9  23   1     1914.99     1885.92    161.89 o 
  -6  23   1    10545.64    10979.63    296.92 o 
  -3  23   1     6416.56     6251.95    223.52 o 
   0  23   1     1314.84     1155.41    102.62 o 
   3  23   1     4063.25     4022.36    215.60 o 
   6  23   1      745.80      575.42     92.77 o 
   9  23   1      296.34      126.35    102.52 o 
  12  23   1      494.59      332.40    262.54 o 
  15  23   1     1432.21     1408.67    252.62 o 
 -38  24   1        1.37      -25.85     92.45 o 
 -35  24   1     1680.30     2016.50    215.44 o 
 -32  24   1      663.60     1029.20    158.18 o 
 -29  24   1     6919.42     7896.94    377.29 o 
 -26  24   1      361.94      369.00     86.81 o 
 -23  24   1       68.81     -118.62     80.58 o 
 -20  24   1     8541.75     8464.19    270.12 o 
 -17  24   1      720.24      623.17     82.85 o 
 -14  24   1    13812.58    14646.05    380.80 o 
 -11  24   1       59.63        5.55     52.52 o 
  -8  24   1    13558.13    14426.12    342.66 o 
  -5  24   1     1457.77     1329.92    123.12 o 
  -2  24   1     4964.41     5008.98    233.07 o 
   1  24   1      565.44      529.83     86.54 o 
   4  24   1     1147.68     1033.92    120.05 o 
   7  24   1     1091.50      936.89    150.43 o 
  10  24   1      659.28      396.56    114.80 o 
  13  24   1      245.08      226.35    252.33 o 
  16  24   1       71.34       41.05    123.96 o 
 -40  25   1        3.20        1.28     94.26 o 
 -37  25   1     2480.08     2573.90    252.40 o 
 -34  25   1     2314.35     2486.88    238.44 o 
 -31  25   1       11.04      111.46     75.98 o 
 -28  25   1     1594.17     1417.32    160.11 o 
 -25  25   1     1101.65     1334.26    149.80 o 
 -22  25   1      662.73      553.28    128.75 o 
 -19  25   1     1298.82     1182.35    126.17 o 
 -16  25   1    26797.59    26369.35    705.13 o 
 -13  25   1      134.91      112.96     54.41 o 
 -10  25   1     7505.51     7950.16    289.68 o 
  -7  25   1     4836.02     4766.00    230.06 o 
  -4  25   1    15985.16    17395.23    432.86 o 
  -1  25   1      860.61      625.96    113.71 o 
   2  25   1     8882.47     9754.23    346.79 o 
   5  25   1     1250.65      753.48    178.80 o 
   8  25   1      613.69      516.31    122.39 o 
  11  25   1      696.33      642.75    526.63 o 
  14  25   1       64.40      169.28    303.75 o 
 -39  26   1       97.52      296.01    114.89 o 
 -36  26   1      587.15      467.48    135.37 o 
 -33  26   1      578.20      420.02    111.06 o 
 -30  26   1     2027.96     2443.76    221.79 o 
 -27  26   1     4205.71     4557.09    285.18 o 
 -24  26   1     5674.62     5606.62    301.38 o 
 -21  26   1     2600.61     2357.88    173.19 o 
 -18  26   1     7200.27     7541.21    255.84 o 
 -15  26   1      632.63      662.17     79.85 o 
 -12  26   1     3903.25     4152.74    210.50 o 
  -9  26   1      793.54      934.69    111.55 o 
  -6  26   1      488.10      315.79     98.75 o 
  -3  26   1       11.83       56.89     65.66 o 
   0  26   1     7275.39     8377.81    393.29 o 
   3  26   1     8931.33     9313.48    433.85 o 
   6  26   1      541.76      365.29    111.25 o 
   9  26   1       59.18     -101.67     96.09 o 
  12  26   1       54.76       72.08    150.70 o 
 -38  27   1        5.27       26.63     89.81 o 
 -35  27   1     2602.42     2746.31    258.96 o 
 -32  27   1     4645.69     4360.96    297.54 o 
 -29  27   1      783.73      844.61    146.94 o 
 -26  27   1     2205.84     2009.54    194.53 o 
 -23  27   1      347.99      250.32     94.71 o 
 -20  27   1     1409.90     1113.58    135.21 o 
 -17  27   1     1756.08     1781.05    141.85 o 
 -14  27   1     4832.72     4720.18    297.37 o 
 -11  27   1     1586.19     1465.48    149.75 o 
  -8  27   1    20091.30    21310.79    576.36 o 
  -5  27   1    15603.29    17051.39    526.59 o 
  -2  27   1      525.35      486.49     76.85 o 
   1  27   1     2222.60     2242.28    211.87 o 
   4  27   1        3.02       53.62     91.13 o 
   7  27   1     1953.17     2507.12    286.68 o 
  10  27   1      787.55      335.14    230.56 o 
  13  27   1      349.11      205.45    193.76 o 
 -37  28   1      136.08      297.46    116.69 o 
 -34  28   1      148.82      -27.57     89.90 o 
 -31  28   1      462.85      263.91     98.36 o 
 -28  28   1      446.88      402.49     89.82 o 
 -25  28   1        5.30      -50.58     98.34 o 
 -22  28   1      318.69      161.23     84.22 o 
 -19  28   1       71.05       48.20     69.69 o 
 -16  28   1    10543.89    11534.30    425.93 o 
 -13  28   1    10267.80    11018.61    532.38 o 
 -10  28   1      133.08      182.20     75.04 o 
  -7  28   1      103.50      142.83     74.63 o 
  -4  28   1     8387.76     8845.96    394.88 o 
  -1  28   1      584.12      684.17    121.59 o 
   2  28   1        0.40       61.45     80.41 o 
   5  28   1     1683.40     1189.44    204.03 o 
   8  28   1       68.31      -76.32    150.55 o 
  11  28   1     1523.23      984.20    552.40 o 
 -39  29   1      368.13      328.48    155.58 o 
 -36  29   1        7.50       57.13    131.32 o 
 -33  29   1      304.79      249.98     98.96 o 
 -30  29   1      190.72      126.52     84.32 o 
 -27  29   1      130.64       64.50     70.09 o 
 -24  29   1    12799.08    12286.36    459.27 o 
 -21  29   1     2747.61     2659.82    216.70 o 
 -18  29   1     2178.53     2003.90    158.04 o 
 -15  29   1     2133.00     1662.83    169.76 o 
 -12  29   1     1924.05     2219.74    200.31 o 
  -9  29   1      119.43      -85.72     88.58 o 
  -6  29   1       24.70        2.07     92.02 o 
  -3  29   1      193.18       23.48     78.00 o 
   0  29   1      161.63       99.09     94.26 o 
   3  29   1     5877.58     6180.80    360.40 o 
   6  29   1      538.12      444.02    141.40 o 
   9  29   1       48.83     -209.46    496.60 o 
 -38  30   1      206.31      332.68    152.34 o 
 -35  30   1      477.71      433.90    104.39 o 
 -32  30   1     1192.24     1366.47    257.12 o 
 -29  30   1     2019.47     1937.00    177.37 o 
 -26  30   1      273.20      304.73     84.40 o 
 -23  30   1     1025.27      882.28    167.85 o 
 -20  30   1     2321.24     2358.93    210.49 o 
 -17  30   1        5.10      -88.65     94.16 o 
 -14  30   1     2082.13     1910.07    226.27 o 
 -11  30   1    11232.28    12376.62    470.42 o 
  -8  30   1      218.70      134.26     91.39 o 
  -5  30   1      278.30       79.34     78.54 o 
  -2  30   1        8.09       -7.58     90.97 o 
   1  30   1      259.47      225.34     99.59 o 
   4  30   1      391.36      178.46    107.49 o 
   7  30   1        0.44      -97.72    160.22 o 
 -37  31   1       88.58     -248.10    165.40 o 
 -34  31   1      197.72      210.51    108.00 o 
 -31  31   1      341.84      371.95    110.12 o 
 -28  31   1     3828.00     3952.28    251.12 o 
 -25  31   1     3610.87     3319.86    251.52 o 
 -22  31   1     3960.24     4109.67    276.87 o 
 -19  31   1     1824.21     1830.31    185.05 o 
 -16  31   1      470.45      403.33    114.49 o 
 -13  31   1     6579.63     7130.74    360.90 o 
 -10  31   1      149.74      561.70    127.82 o 
  -7  31   1       85.64      150.05     93.39 o 
  -4  31   1     4270.17     4077.84    257.34 o 
  -1  31   1      435.71      232.72     86.33 o 
   2  31   1      206.48      -29.71     98.89 o 
   5  31   1     3060.45     2245.16    608.53 o 
 -36  32   1      100.60       68.03    128.52 o 
 -33  32   1     2981.42     3353.98    244.86 o 
 -30  32   1       90.12      119.05     80.65 o 
 -27  32   1     3897.35     3836.54    279.52 o 
 -24  32   1       16.99      -25.05     84.51 o 
 -21  32   1     1266.19     1167.97    152.88 o 
 -18  32   1      416.20      300.91    119.01 o 
 -15  32   1     4899.94     5150.46    467.12 o 
 -12  32   1     1365.33     1418.38    175.97 o 
  -9  32   1      241.61      234.78     88.62 o 
  -6  32   1        3.74      -45.69     80.71 o 
  -3  32   1      732.77      621.92    132.46 o 
   0  32   1     5134.83     5120.68    346.30 o 
   3  32   1      356.53      453.01    222.62 o 
 -35  33   1      182.81      172.79    122.68 o 
 -32  33   1     1751.31     1782.65    187.85 o 
 -29  33   1      740.52      901.28    146.70 o 
 -26  33   1     3559.48     3366.54    267.35 o 
 -23  33   1     5967.22     5611.57    334.09 o 
 -20  33   1       17.35       -9.31     83.83 o 
 -17  33   1      661.14      649.79    200.12 o 
 -14  33   1      109.53      206.73     83.17 o 
 -11  33   1     5781.30     5934.72    356.67 o 
  -8  33   1     2972.18     3124.98    260.42 o 
  -5  33   1      115.22       65.18     82.23 o 
  -2  33   1      140.46       96.23     93.79 o 
   1  33   1      706.70      463.60    239.15 o 
   4  33   1      332.84      257.71    253.17 o 
 -34  34   1      523.75      369.35    134.72 o 
 -31  34   1     6598.74     6861.66    505.10 o 
 -28  34   1        7.31     -121.72    140.06 o 
 -25  34   1       56.60       50.23     93.54 o 
 -22  34   1      427.68      -13.31    120.12 o 
 -19  34   1     1088.61      956.35    156.78 o 
 -16  34   1     2072.77     1906.03    248.28 o 
 -13  34   1     1756.29     1895.37    222.82 o 
 -10  34   1       24.82      -54.61     89.43 o 
  -7  34   1     1803.35     1751.76    236.11 o 
  -4  34   1     1551.87     1635.27    204.43 o 
  -1  34   1       92.70      113.01    146.33 o 
   2  34   1       91.46        3.72    159.46 o 
 -33  35   1       39.95       14.75    103.35 o 
 -30  35   1      416.55      274.79    124.31 o 
 -27  35   1       42.24      -34.65     90.07 o 
 -24  35   1        2.20      145.34     83.60 o 
 -21  35   1      203.54      -34.44     98.00 o 
 -18  35   1      164.69      218.56    124.33 o 
 -15  35   1     4183.93     4181.81    304.46 o 
 -12  35   1     2144.38     2223.66    229.85 o 
  -9  35   1      576.18      675.94    153.59 o 
  -6  35   1       48.50        8.86     93.45 o 
  -3  35   1       36.16       18.84    195.83 o 
   0  35   1      377.72      188.54    136.09 o 
 -32  36   1       63.07      209.83    330.30 o 
 -29  36   1     1312.25     1069.12    176.99 o 
 -26  36   1       21.04       13.08     86.86 o 
 -23  36   1     3882.48     3852.53    495.66 o 
 -20  36   1      931.33      594.46    161.65 o 
 -17  36   1      135.73       95.78     92.28 o 
 -14  36   1     1168.96     1465.37    204.47 o 
 -11  36   1      763.73      994.25    173.16 o 
  -8  36   1        4.53        6.74     98.87 o 
  -5  36   1      179.91      199.00     86.60 o 
  -2  36   1      974.84      863.58    285.64 o 
 -31  37   1     2149.51     1987.42    308.10 o 
 -28  37   1      689.12      471.16    131.49 o 
 -25  37   1       65.77       26.80     95.69 o 
 -22  37   1      254.07      343.18    168.69 o 
 -19  37   1      611.22      384.78    196.19 o 
 -16  37   1       39.35       -6.54     82.23 o 
 -13  37   1      471.96      476.24    125.93 o 
 -10  37   1     2056.26     1896.98    228.83 o 
  -7  37   1       65.99      -26.93     90.76 o 
  -4  37   1     1661.43     1499.03    340.01 o 
 -30  38   1      259.91       78.62    119.59 o 
 -27  38   1      498.50      485.32    135.97 o 
 -24  38   1      259.49      208.28     97.84 o 
 -21  38   1      782.84      890.04    207.93 o 
 -18  38   1      869.27      810.57    140.20 o 
 -15  38   1        1.14       21.59    113.49 o 
 -12  38   1     1562.87     1566.34    215.10 o 
  -9  38   1        1.93      -25.59    125.63 o 
 -29  39   1     1450.61      954.80    211.85 o 
 -26  39   1     1416.26     1270.16    191.78 o 
 -23  39   1        1.17       31.93    160.55 o 
 -20  39   1       45.59      -12.97    103.99 o 
 -17  39   1      536.53      509.75    130.68 o 
 -14  39   1      491.43      479.53    114.69 o 
 -11  39   1       25.74       82.75     86.23 o 
 -25  40   1      494.31      619.39    202.62 o 
 -22  40   1      585.25      667.10    184.92 o 
 -19  40   1       29.78     -178.14    118.76 o 
 -16  40   1        0.82      115.44    132.72 o 
 -13  40   1       33.72       -0.95     96.85 o 
   0   1   2    28798.52    28870.62    162.96 o 
  -2   2   2    47603.91    50072.24    278.53 o 
   1   2   2    45141.23    48128.30    308.32 o 
  -4   3   2    51240.57    48271.72    341.07 o 
  -1   3   2    13976.68    11114.64    131.01 o 
   2   3   2    27696.05    29606.82    266.60 o 
  -6   4   2    21803.40    23526.42    347.27 o 
  -3   4   2   202881.13   196439.36    638.79 o 
   0   4   2    11632.98     9597.97    133.44 o 
   3   4   2    19846.91    19444.54    270.66 o 
  -8   5   2    28989.65    26235.81    493.08 o 
  -5   5   2   347617.69   326810.94   1578.23 o 
  -2   5   2   159517.80   149162.61    992.73 o 
   1   5   2    52829.26    49025.71    695.45 o 
   4   5   2      957.76      912.74     57.97 o 
 -10   6   2    43141.36    44804.11    459.23 o 
  -7   6   2   116803.89   117881.53   1028.33 o 
  -4   6   2   352437.75   333286.19   3412.39 o 
  -1   6   2   108084.00   110824.86    548.90 o 
   2   6   2     2681.69     2643.70    170.52 o 
   5   6   2     1085.84     1278.68     80.87 o 
 -12   7   2     6879.88     6597.79    198.93 o 
  -9   7   2    10241.19     9131.10    313.17 o 
  -6   7   2   415805.50   418930.06   3436.36 o 
  -3   7   2   101549.15    93261.34    861.59 o 
   0   7   2    38160.68    36381.40    338.01 o 
   3   7   2   237179.22   238141.38   3415.31 o 
   6   7   2    30340.88    32493.15    443.87 o 
 -14   8   2       92.50      108.30     40.76 o 
 -11   8   2      413.75      538.54    172.20 o 
  -8   8   2      725.69      671.12    107.14 o 
  -5   8   2   231938.25   227366.97   1985.68 o 
  -2   8   2    10369.08    11297.21    144.93 o 
   1   8   2    25906.95    24332.26    647.19 o 
   4   8   2     9133.29     9316.13    219.96 o 
   7   8   2    11152.66    11273.17    287.52 o 
 -16   9   2     6683.21     5438.67    213.15 o 
 -13   9   2    12985.10    11982.00    287.80 o 
 -10   9   2     1929.28     2178.78     98.19 o 
  -7   9   2   210193.89   202412.72   1890.30 o 
  -4   9   2     2586.60     2324.41     82.01 o 
  -1   9   2     2188.99     1904.36     70.69 o 
   2   9   2    30384.53    29406.21    322.65 o 
   5   9   2    44128.12    46631.98   1142.84 o 
   8   9   2     2024.22     2144.79    139.85 o 
 -18  10   2      124.73      101.90     78.13 o 
 -15  10   2    15056.31    16077.65    359.17 o 
 -12  10   2      201.99      159.10     34.67 o 
  -9  10   2     6695.87     5924.01    161.45 o 
  -6  10   2     2725.48     3140.57     92.56 o 
  -3  10   2     2053.02     2014.21     80.72 o 
   0  10   2     6794.16     7090.28    151.40 o 
   3  10   2    65379.59    68205.94    677.07 o 
   6  10   2    54960.38    57973.61    672.36 o 
   9  10   2     6326.69     6579.71    350.36 o 
 -20  11   2    18202.98    18476.48    371.87 o 
 -17  11   2    32953.51    31595.61    482.24 o 
 -14  11   2     3413.41     3605.59    157.92 o 
 -11  11   2    21029.53    20526.30    329.17 o 
  -8  11   2    16741.87    16443.35    259.52 o 
  -5  11   2    25965.67    27157.32    295.93 o 
  -2  11   2    43152.34    43204.98    504.44 o 
   1  11   2    34616.97    34684.21    307.26 o 
   4  11   2    33536.73    34458.24    406.99 o 
   7  11   2    31604.02    31821.25    530.55 o 
  10  11   2    16011.14    16213.79    400.86 o 
 -22  12   2     2435.02     2460.80    130.14 o 
 -19  12   2      194.98      228.49     45.76 o 
 -16  12   2      759.48      719.09     63.62 o 
 -13  12   2       15.75       39.16     27.85 o 
 -10  12   2     2599.38     2424.91     94.18 o 
  -7  12   2    13758.20    13903.75    215.88 o 
  -4  12   2    17802.74    17411.93    229.49 o 
  -1  12   2    29324.21    30596.88    344.17 o 
   2  12   2    75458.05    78401.09    551.42 o 
   5  12   2    13170.53    14549.11    279.97 o 
   8  12   2     8271.76     8182.59    235.13 o 
  11  12   2     4754.58     4785.92    247.49 o 
 -24  13   2      499.56      517.24     89.52 o 
 -21  13   2     1436.44     1499.52    110.17 o 
 -18  13   2     6010.25     5746.69    182.63 o 
 -15  13   2    18354.64    19524.42    345.69 o 
 -12  13   2     2542.08     2483.15    115.94 o 
  -9  13   2     3708.25     2537.84    102.80 o 
  -6  13   2    22646.91    21193.27    256.08 o 
  -3  13   2    17242.59    17336.84    243.23 o 
   0  13   2    19547.23    19081.77    347.41 o 
   3  13   2     8210.07     8449.67    209.05 o 
   6  13   2     7268.78     7438.94    220.47 o 
   9  13   2     4612.33     4518.87    185.44 o 
  12  13   2    28506.68    28670.91    628.58 o 
 -26  14   2     2974.97     2814.66    211.29 o 
 -23  14   2    26104.13    25453.13    574.35 o 
 -20  14   2     3931.68     4125.70    151.18 o 
 -17  14   2      740.87      660.64     64.11 o 
 -14  14   2     7499.96     7158.91    207.53 o 
 -11  14   2    10384.81    11482.14    211.49 o 
  -8  14   2      375.18      387.55     44.73 o 
  -5  14   2    14038.60    13853.59    236.39 o 
  -2  14   2     6228.04     6506.36    174.38 o 
   1  14   2     8457.08     7956.21    175.30 o 
   4  14   2    56358.97    54694.61    747.21 o 
   7  14   2     2310.81     2226.00    109.91 o 
  10  14   2     6816.96     6458.61    289.80 o 
  13  14   2       45.90      131.52    101.73 o 
 -28  15   2      428.11      441.35    102.01 o 
 -25  15   2     3524.30     3883.46    236.37 o 
 -22  15   2     2534.01     2557.57    135.54 o 
 -19  15   2     8929.34     8980.79    238.41 o 
 -16  15   2     2239.99     1993.89    181.62 o 
 -13  15   2     3107.74     3521.36    150.46 o 
 -10  15   2    11977.86    13104.00    263.11 o 
  -7  15   2    14473.74    14507.82    220.12 o 
  -4  15   2   129584.76   134519.33    859.45 o 
  -1  15   2    29897.54    29883.36    340.90 o 
   2  15   2    13933.04    14296.83    266.45 o 
   5  15   2     4283.21     4517.07    144.76 o 
   8  15   2       70.80      -39.32     51.41 o 
  11  15   2     4033.26     3764.25    238.52 o 
  14  15   2      620.25      696.24    124.43 o 
 -30  16   2      826.28      649.00    118.06 o 
 -27  16   2     8017.24     7152.67    347.77 o 
 -24  16   2      998.59      679.10     88.45 o 
 -21  16   2     5099.00     5569.72    183.42 o 
 -18  16   2       57.24       33.02     34.05 o 
 -15  16   2    18694.13    20564.74    374.23 o 
 -12  16   2    49038.82    46833.97    465.79 o 
  -9  16   2     1067.32      994.95     62.94 o 
  -6  16   2     4128.34     5131.38    228.99 o 
  -3  16   2      367.11      437.76     60.12 o 
   0  16   2    21090.51    20110.09    320.58 o 
   3  16   2      130.35       60.98     36.04 o 
   6  16   2     3512.23     3536.49    145.64 o 
   9  16   2     6779.94     6628.43    302.16 o 
  12  16   2     2478.43     2374.28    203.35 o 
  15  16   2     4487.66     3635.39    381.24 o 
 -32  17   2      595.52      399.57    260.10 o 
 -29  17   2      540.14      628.05    129.96 o 
 -26  17   2     3851.35     3528.04    196.73 o 
 -23  17   2     5626.73     5836.61    230.77 o 
 -20  17   2    30976.09    31505.42    576.49 o 
 -17  17   2     1522.39     1700.53    116.99 o 
 -14  17   2      436.88      682.31     75.16 o 
 -11  17   2    27947.32    30047.71    362.64 o 
  -8  17   2    24044.19    24810.87    309.98 o 
  -5  17   2    15563.26    16527.47    282.19 o 
  -2  17   2    10235.90    10957.33    263.77 o 
   1  17   2    13130.12    13780.49    266.11 o 
   4  17   2    14723.19    14497.17    303.31 o 
   7  17   2     6293.11     6341.83    320.30 o 
  10  17   2      705.20     1001.48    220.04 o 
  13  17   2      106.12       15.44     80.06 o 
  16  17   2     1070.53      806.88    442.82 o 
 -34  18   2       14.64       18.96    117.92 o 
 -31  18   2      418.71      342.68     94.95 o 
 -28  18   2      202.92      137.44     69.24 o 
 -25  18   2     7438.24     7549.65    277.10 o 
 -22  18   2     5976.26     5837.39    213.07 o 
 -19  18   2    23132.87    23807.31    407.99 o 
 -16  18   2    26224.78    26408.42    450.69 o 
 -13  18   2    15129.16    15959.75    293.74 o 
 -10  18   2     2230.17     2504.71    103.67 o 
  -7  18   2     1271.98     1629.11     90.92 o 
  -4  18   2     5858.30     5476.18    167.83 o 
  -1  18   2    16619.97    16202.77    290.18 o 
   2  18   2     8825.35     8894.40    208.48 o 
   5  18   2     2309.23     2212.51    145.71 o 
   8  18   2     1575.39     1493.78    124.84 o 
  11  18   2     1387.77     1026.30    237.99 o 
  14  18   2      320.76      199.49    149.08 o 
  17  18   2     5027.22     4127.49   1120.63 o 
 -36  19   2        9.03      -35.43     85.63 o 
 -33  19   2     1268.31     1426.85    213.59 o 
 -30  19   2     4255.60     4218.28    235.34 o 
 -27  19   2      419.22      455.51     85.81 o 
 -24  19   2    11453.71    12062.87    347.49 o 
 -21  19   2    26810.02    26568.62    585.00 o 
 -18  19   2    12471.45    12620.41    296.06 o 
 -15  19   2       93.24       37.51     45.67 o 
 -12  19   2     8320.48     8983.45    197.98 o 
  -9  19   2       38.26       12.88     30.96 o 
  -6  19   2     5107.65     5214.84    156.41 o 
  -3  19   2     6126.35     6170.75    207.82 o 
   0  19   2    10865.77    11387.35    236.65 o 
   3  19   2     2999.14     2629.10    128.61 o 
   6  19   2      155.61      226.59     65.13 o 
   9  19   2     4783.76     4750.86    280.14 o 
  12  19   2      116.93      133.46    151.35 o 
  15  19   2     5592.24     4828.89    877.14 o 
  18  19   2        5.02       78.22    168.42 o 
 -38  20   2      658.24      532.68    166.07 o 
 -35  20   2     3751.88     3492.21    343.26 o 
 -32  20   2     1931.52     1826.66    206.82 o 
 -29  20   2      267.03      141.99     54.54 o 
 -26  20   2    12280.22    13250.14    377.46 o 
 -23  20   2    52263.03    53433.21   1109.05 o 
 -20  20   2      327.83      429.98     78.52 o 
 -17  20   2     1359.85     1284.65    100.88 o 
 -14  20   2    27086.86    28342.20    386.52 o 
 -11  20   2     6517.15     6642.42    176.53 o 
  -8  20   2     9576.87     9654.06    228.59 o 
  -5  20   2     3730.55     3783.17    167.17 o 
  -2  20   2     3282.62     3185.78    162.09 o 
   1  20   2    12898.68    13254.36    321.47 o 
   4  20   2     1038.38     1009.11     96.50 o 
   7  20   2     4610.05     4482.64    304.14 o 
  10  20   2        4.50       69.76     77.31 o 
  13  20   2     4785.52     4464.90    468.71 o 
  16  20   2      950.74      731.90    341.46 o 
  19  20   2        6.77      124.75    120.90 o 
 -40  21   2     1005.97      701.96    357.11 o 
 -37  21   2      119.71       65.21     92.09 o 
 -34  21   2        6.55       91.71     97.28 o 
 -31  21   2       77.02        6.31     81.89 o 
 -28  21   2        5.90       68.31     98.79 o 
 -25  21   2    14458.62    14947.82    400.85 o 
 -22  21   2    23989.59    24938.33    486.88 o 
 -19  21   2     4517.73     4867.49    217.34 o 
 -16  21   2     6057.21     5490.81    190.74 o 
 -13  21   2    12712.91    12970.90    249.34 o 
 -10  21   2     2275.54     2177.58    113.94 o 
  -7  21   2     2535.50     2772.48    133.62 o 
  -4  21   2      869.79      994.67    125.42 o 
  -1  21   2     1900.76     1790.97    109.07 o 
   2  21   2     8049.20     7974.49    251.57 o 
   5  21   2     7782.64     7818.67    281.16 o 
   8  21   2      119.24       44.67     57.23 o 
  11  21   2      261.39      256.09    338.32 o 
  14  21   2       66.87      110.49    175.53 o 
  17  21   2      139.44       74.28    156.90 o 
 -39  22   2      488.92      379.41    245.69 o 
 -36  22   2        9.77      -58.95     80.87 o 
 -33  22   2     1110.84     1352.38    172.90 o 
 -30  22   2     9826.98    10525.19    430.24 o 
 -27  22   2     3891.22     3919.89    254.95 o 
 -24  22   2       87.99      131.81     55.37 o 
 -21  22   2       60.80       51.81     99.71 o 
 -18  22   2      104.43       45.82     61.34 o 
 -15  22   2      406.34      343.79     50.11 o 
 -12  22   2     1272.02     1262.13     90.21 o 
  -9  22   2      636.86      302.54    153.75 o 
  -6  22   2    20760.63    22310.27    420.06 o 
  -3  22   2    34970.28    38079.10    551.45 o 
   0  22   2     5932.29     6114.69    240.78 o 
   3  22   2       90.56      -84.74     63.39 o 
   6  22   2      903.99      659.56    143.46 o 
   9  22   2      549.21      228.73    131.55 o 
  12  22   2       47.04      198.49    261.29 o 
  15  22   2     1119.77      765.37    435.95 o 
  18  22   2     1122.03      874.72    470.25 o 
 -38  23   2     1534.55     1196.40    243.84 o 
 -35  23   2      359.68      418.11    106.56 o 
 -32  23   2     2156.82     2022.17    208.95 o 
 -29  23   2     1199.78     1333.26    163.71 o 
 -26  23   2     6462.45     6441.87    272.12 o 
 -23  23   2      193.94      126.34     53.56 o 
 -20  23   2       30.35       10.79     90.47 o 
 -17  23   2     6493.42     6554.29    220.56 o 
 -14  23   2    10016.64    10126.47    284.66 o 
 -11  23   2    26732.10    27005.56    507.75 o 
  -8  23   2     1650.93     1712.99    152.51 o 
  -5  23   2        6.07      -85.35     56.99 o 
  -2  23   2     2163.20     2097.21    156.54 o 
   1  23   2     2845.25     2888.47    176.71 o 
   4  23   2     1499.59     1407.52    132.76 o 
   7  23   2      188.67      115.33     83.19 o 
  10  23   2     1531.57     1133.97    372.67 o 
  13  23   2     1418.30      995.31    665.04 o 
  16  23   2     2479.61     2031.23    710.00 o 
 -40  24   2      424.14      110.92    126.57 o 
 -37  24   2      353.10      349.65    103.19 o 
 -34  24   2     4409.27     5037.13    380.50 o 
 -31  24   2       30.10      107.27     77.14 o 
 -28  24   2       31.60      -36.53     80.64 o 
 -25  24   2      987.12      862.65    129.61 o 
 -22  24   2      924.91      777.04    112.01 o 
 -19  24   2    26869.97    26962.38    598.90 o 
 -16  24   2     1434.48     1299.96    121.76 o 
 -13  24   2     2389.56     2446.89    179.67 o 
 -10  24   2       17.32      146.67     95.53 o 
  -7  24   2      358.28      345.46     70.07 o 
  -4  24   2       98.94       21.49     56.49 o 
  -1  24   2    10210.54    10746.82    334.27 o 
   2  24   2      867.50      718.70     97.64 o 
   5  24   2     4187.06     4275.54    225.09 o 
   8  24   2     1043.05      723.36    176.34 o 
  11  24   2      103.43      223.55    344.90 o 
  14  24   2      343.36      326.83    221.01 o 
 -39  25   2      257.93      137.86    134.00 o 
 -36  25   2      390.60      507.84    124.38 o 
 -33  25   2      340.30      253.27     91.27 o 
 -30  25   2     4049.99     4597.35    289.62 o 
 -27  25   2     2631.03     3033.34    226.65 o 
 -24  25   2     4891.68     5072.14    277.85 o 
 -21  25   2     3297.49     3011.03    213.43 o 
 -18  25   2     4351.19     4764.36    228.66 o 
 -15  25   2     1142.16     1311.51    137.66 o 
 -12  25   2     6124.37     5889.67    280.93 o 
  -9  25   2     3631.56     4011.88    206.17 o 
  -6  25   2     1399.51     1572.04    132.22 o 
  -3  25   2      390.75      297.39     88.75 o 
   0  25   2      900.37      905.90    105.51 o 
   3  25   2       30.09       37.82     53.70 o 
   6  25   2       51.48     -174.08    116.05 o 
   9  25   2      260.46        4.56    149.80 o 
  12  25   2       44.24       38.98    171.86 o 
 -38  26   2        1.96       25.53    359.64 o 
 -35  26   2     1023.72     1259.21    181.24 o 
 -32  26   2      447.40      563.76    173.00 o 
 -29  26   2      528.69      593.17    108.47 o 
 -26  26   2     1350.91     1308.84    208.28 o 
 -23  26   2     2536.33     2836.89    212.77 o 
 -20  26   2       28.09      -86.52     71.02 o 
 -17  26   2    16871.65    17180.87    484.50 o 
 -14  26   2      588.37      621.60    100.34 o 
 -11  26   2     2994.31     3031.88    182.89 o 
  -8  26   2       30.48      -46.48     62.95 o 
  -5  26   2     1016.65     1250.00    145.22 o 
  -2  26   2        2.17       88.13     77.42 o 
   1  26   2      123.53      189.80     68.87 o 
   4  26   2     1462.87     1427.05    168.37 o 
   7  26   2     2029.24     1662.65    204.21 o 
  10  26   2     4620.70     3335.06   1365.85 o 
  13  26   2      211.31       38.14    175.99 o 
 -37  27   2      324.46      431.01    173.57 o 
 -34  27   2     1223.36     1027.86    154.34 o 
 -31  27   2     3449.62     3700.50    268.73 o 
 -28  27   2      630.46      596.63    116.95 o 
 -25  27   2     3441.37     3359.94    238.24 o 
 -22  27   2     1522.31     1494.31    142.17 o 
 -19  27   2    11252.98    11128.08    440.10 o 
 -16  27   2      758.06      917.93    131.60 o 
 -13  27   2     5708.72     5561.66    389.80 o 
 -10  27   2      809.12      814.15    103.10 o 
  -7  27   2      353.45      295.81     85.66 o 
  -4  27   2     1808.89     2123.08    201.10 o 
  -1  27   2      245.87      175.17     80.28 o 
   2  27   2     5590.16     6385.66    344.81 o 
   5  27   2      653.22      628.10    141.94 o 
   8  27   2      996.95      387.48    184.40 o 
  11  27   2      292.82      305.27    296.64 o 
 -39  28   2      501.49      170.45    149.93 o 
 -36  28   2        2.66      -29.49    128.27 o 
 -33  28   2      115.31      115.70    100.66 o 
 -30  28   2       17.16     -140.27    100.59 o 
 -27  28   2     1246.20     1006.57    143.90 o 
 -24  28   2     1424.70     1306.19    157.48 o 
 -21  28   2    20930.31    20681.11    504.93 o 
 -18  28   2     2496.43     2577.75    247.65 o 
 -15  28   2     1429.37     1317.20    124.97 o 
 -12  28   2      888.81      759.85    104.36 o 
  -9  28   2      891.20      875.30    138.14 o 
  -6  28   2    10232.59    10267.60    414.28 o 
  -3  28   2     2104.47     2325.39    209.69 o 
   0  28   2     1192.05     1146.77    199.05 o 
   3  28   2      429.71      503.11    109.43 o 
   6  28   2     2327.29     1560.97    284.61 o 
   9  28   2      298.57       42.09    119.31 o 
 -38  29   2      202.66      106.92    207.30 o 
 -35  29   2      378.87      324.13    149.34 o 
 -32  29   2      702.81      748.51    131.02 o 
 -29  29   2     9547.06     9785.21    430.58 o 
 -26  29   2     1193.61     1175.49    153.64 o 
 -23  29   2      428.41      370.38     83.93 o 
 -20  29   2      597.40      635.25    101.55 o 
 -17  29   2      430.75      363.09     75.36 o 
 -14  29   2      303.76      496.99     90.89 o 
 -11  29   2     1065.17     1126.37    150.59 o 
  -8  29   2     2286.60     2240.82    200.04 o 
  -5  29   2     1619.58     2277.34    212.60 o 
  -2  29   2     2710.11     2870.82    285.38 o 
   1  29   2     2268.00     2338.94    233.71 o 
   4  29   2      425.07      362.21    156.01 o 
   7  29   2       88.63      170.08    117.58 o 
 -37  30   2     1430.73     1171.21    251.44 o 
 -34  30   2      166.91      171.16    123.93 o 
 -31  30   2      785.65      879.43    147.34 o 
 -28  30   2      113.81      106.06     73.46 o 
 -25  30   2      646.55      634.24    107.43 o 
 -22  30   2      152.85      201.85    108.93 o 
 -19  30   2       88.78       47.32     62.35 o 
 -16  30   2      901.52      959.06    127.43 o 
 -13  30   2     3098.67     3954.59    267.71 o 
 -10  30   2     6595.40     7507.74    365.23 o 
  -7  30   2     2121.31     2129.87    206.30 o 
  -4  30   2      555.33      603.28    124.22 o 
  -1  30   2      617.25      732.30    133.91 o 
   2  30   2      249.57       68.65    387.03 o 
   5  30   2        3.50        8.24    122.29 o 
   8  30   2     1195.63      635.15    397.50 o 
 -36  31   2      577.40      299.61    157.63 o 
 -33  31   2      339.35      360.59    242.53 o 
 -30  31   2      176.83      188.71     98.15 o 
 -27  31   2     1549.16     1314.17    152.71 o 
 -24  31   2      429.50      460.42    170.06 o 
 -21  31   2     1093.94     1072.82    151.67 o 
 -18  31   2     2754.87     3097.88    343.59 o 
 -15  31   2        6.51      -13.66     86.98 o 
 -12  31   2        9.94       87.55     92.42 o 
  -9  31   2     1533.89     1402.82    170.72 o 
  -6  31   2      193.55      158.61    100.45 o 
  -3  31   2      346.04      396.57    107.77 o 
   0  31   2     1889.45     1900.72    283.24 o 
   3  31   2      513.64      777.33    197.90 o 
   6  31   2      649.43      212.73    259.78 o 
 -35  32   2      173.21      173.69    150.48 o 
 -32  32   2      294.10      443.47    156.91 o 
 -29  32   2     1548.66     1506.04    183.20 o 
 -26  32   2     1333.61     1214.60    159.13 o 
 -23  32   2       38.32      202.69     98.87 o 
 -20  32   2       86.63      193.44    107.58 o 
 -17  32   2     2378.18     2554.04    219.78 o 
 -14  32   2     1278.22     1293.77    162.15 o 
 -11  32   2      240.27      308.86    100.18 o 
  -8  32   2     6194.30     6960.40    377.61 o 
  -5  32   2      208.94      154.57     96.15 o 
  -2  32   2     1249.18     1248.75    180.42 o 
   1  32   2      193.13       85.63    156.60 o 
   4  32   2       54.49      -77.09    159.72 o 
 -34  33   2      176.60      330.37    169.71 o 
 -31  33   2      164.03      150.65    168.00 o 
 -28  33   2       17.21       23.13    108.35 o 
 -25  33   2     1576.93     1319.18    166.32 o 
 -22  33   2      386.37      360.14    101.60 o 
 -19  33   2       54.21       46.78     91.30 o 
 -16  33   2     4330.31     4563.55    364.96 o 
 -13  33   2     3977.69     4355.74    303.41 o 
 -10  33   2     3856.32     4016.16    289.98 o 
  -7  33   2        5.23       80.61     98.35 o 
  -4  33   2     2457.48     2585.25    245.28 o 
  -1  33   2       58.38       -4.15    117.68 o 
   2  33   2       13.29     -110.39    174.71 o 
 -33  34   2      472.71      762.02    252.02 o 
 -30  34   2      586.23      587.83    142.09 o 
 -27  34   2     1757.31     1673.42    195.48 o 
 -24  34   2     4323.47     4068.78    290.74 o 
 -21  34   2     2001.07     1893.07    197.08 o 
 -18  34   2       22.03      -39.95     81.89 o 
 -15  34   2      641.58      935.56    152.53 o 
 -12  34   2     6143.43     6660.12    377.04 o 
  -9  34   2       74.30       77.41     87.72 o 
  -6  34   2       19.98       75.76     89.96 o 
  -3  34   2       14.98       58.76    190.35 o 
   0  34   2      422.26      460.83    209.34 o 
 -32  35   2     1648.27     1661.02    277.62 o 
 -29  35   2      464.65      481.50    172.10 o 
 -26  35   2      203.55      210.12    110.88 o 
 -23  35   2      329.75      362.74    121.56 o 
 -20  35   2     1865.72     1644.26    191.23 o 
 -17  35   2      673.27      696.70    169.72 o 
 -14  35   2      973.63     1099.70    164.62 o 
 -11  35   2     1246.98     1227.32    174.86 o 
  -8  35   2     2010.46     2118.98    301.86 o 
  -5  35   2     1435.46     1198.48    253.27 o 
  -2  35   2      145.76      -88.76    195.42 o 
 -31  36   2      732.51      560.91    190.25 o 
 -28  36   2     2537.58     2182.69    302.70 o 
 -25  36   2      461.58      463.32    119.37 o 
 -22  36   2        1.05       19.36    104.41 o 
 -19  36   2       39.26      -19.77    182.10 o 
 -16  36   2       74.30      -48.00     93.23 o 
 -13  36   2     6361.56     6568.26    389.65 o 
 -10  36   2     1106.13     1267.91    181.24 o 
  -7  36   2      257.83      321.31    148.11 o 
  -4  36   2      254.97      202.71    139.00 o 
 -30  37   2       19.77       37.82    130.83 o 
 -27  37   2      395.96      284.24    129.59 o 
 -24  37   2       30.69       -1.99     84.63 o 
 -21  37   2      161.17      138.06     83.61 o 
 -18  37   2      213.80      181.29    100.56 o 
 -15  37   2     3125.66     3650.47    295.15 o 
 -12  37   2     4149.51     4850.38    341.42 o 
  -9  37   2     1638.90     1877.72    321.31 o 
  -6  37   2      348.44      -63.13    207.90 o 
 -29  38   2       27.38      -41.65    130.86 o 
 -26  38   2      805.78      337.08    229.51 o 
 -23  38   2      246.54      313.57    109.38 o 
 -20  38   2     1357.21     1356.05    241.25 o 
 -17  38   2     1225.62     1119.83    176.26 o 
 -14  38   2      538.43      407.64    146.90 o 
 -11  38   2      970.23     1215.77    349.06 o 
  -8  38   2        2.64     -269.55    213.57 o 
 -28  39   2      761.83      762.19    228.79 o 
 -25  39   2      310.16       16.46    138.99 o 
 -22  39   2       29.40       18.24    236.20 o 
 -19  39   2      129.08      114.30     93.14 o 
 -16  39   2      681.40      633.17    137.71 o 
 -13  39   2      117.94     -179.29    147.13 o 
 -24  40   2       26.17      262.63    224.08 o 
 -21  40   2      130.14      -69.99    282.58 o 
 -18  40   2      525.00      509.00    139.93 o 
   0   0   3    81350.30    78602.73    574.86 o 
   1   1   3    10868.58    11137.14    125.33 o 
  -1   2   3    13014.68    13635.10    130.33 o 
   2   2   3    23136.58    24785.59    208.07 o 
  -3   3   3    59808.12    61492.63    506.74 o 
   0   3   3    45731.82    46994.05    274.16 o 
   3   3   3     7459.42     6898.09     95.51 o 
  -5   4   3    16524.05    17907.23    216.79 o 
  -2   4   3    51278.03    53781.39    404.48 o 
   1   4   3    21659.64    21128.88    168.42 o 
   4   4   3    52648.53    48713.95    453.66 o 
  -7   5   3    53741.50    51293.73    633.29 o 
  -4   5   3     8928.81     7923.46    166.53 o 
  -1   5   3       34.69       60.68     14.83 o 
   2   5   3      327.01      436.58     31.88 o 
   5   5   3    16875.64    16306.31    254.74 o 
  -9   6   3    10789.67     9781.93    189.32 o 
  -6   6   3     2269.86     2087.31     85.23 o 
  -3   6   3     4685.58     4904.93    122.27 o 
   0   6   3    30574.95    32644.93    320.19 o 
   3   6   3    18841.61    18846.09    290.13 o 
   6   6   3    62190.54    58773.51    802.92 o 
 -11   7   3      432.82      389.03     39.62 o 
  -8   7   3    26736.97    25782.24    307.19 o 
  -5   7   3     6766.39     6294.89    147.69 o 
  -2   7   3    71206.41    69192.87    576.41 o 
   1   7   3     3138.88     3314.27     98.59 o 
   4   7   3   102569.91   102388.07    719.90 o 
   7   7   3     8081.84     8503.39    185.24 o 
 -13   8   3    39781.80    38719.38    376.45 o 
 -10   8   3    20737.71    21569.91    425.75 o 
  -7   8   3     8091.37     7834.29    200.72 o 
  -4   8   3    26587.33    23075.43    255.92 o 
  -1   8   3     8640.59     8505.45    182.80 o 
   2   8   3     3280.39     2919.32    130.81 o 
   5   8   3     3643.66     3094.88    198.52 o 
   8   8   3     3564.96     3703.57    162.86 o 
 -15   9   3     8477.33     9615.06    263.57 o 
 -12   9   3      827.89      877.37     58.28 o 
  -9   9   3    61465.03    61502.70    716.97 o 
  -6   9   3    18567.68    18196.21    584.43 o 
  -3   9   3     4737.62     5166.37    127.88 o 
   0   9   3       47.69       40.37     37.10 o 
   3   9   3     3025.31     3010.63    153.16 o 
   6   9   3    72318.16    69713.95   1005.54 o 
   9   9   3    34505.33    34757.68    688.47 o 
 -17  10   3     4292.94     4574.95    198.61 o 
 -14  10   3    13981.44    12965.28    272.75 o 
 -11  10   3    17037.98    18940.85    419.18 o 
  -8  10   3     1091.60      809.90     89.10 o 
  -5  10   3       47.51       92.02     25.92 o 
  -2  10   3    48535.23    49189.59    607.92 o 
   1  10   3    30455.28    28816.31    405.23 o 
   4  10   3        9.01       -0.77     43.40 o 
   7  10   3      158.84      106.86     76.63 o 
  10  10   3     9077.39     8919.59    244.05 o 
 -19  11   3       15.34       -2.61     61.65 o 
 -16  11   3     1338.19     1053.80     97.94 o 
 -13  11   3      127.35      275.82     37.63 o 
 -10  11   3    22792.48    19822.57    427.20 o 
  -7  11   3    53569.02    51843.85    479.81 o 
  -4  11   3     7389.38     6952.35    157.91 o 
  -1  11   3      256.36      237.78     29.22 o 
   2  11   3    41246.76    41461.37    516.97 o 
   5  11   3      225.56       75.97     42.14 o 
   8  11   3     1050.82     1102.99     79.12 o 
  11  11   3    14747.08    14889.25    406.52 o 
 -21  12   3     1604.22     1621.55    135.45 o 
 -18  12   3    22605.05    24963.53    489.40 o 
 -15  12   3    11568.10    11894.18    268.24 o 
 -12  12   3      857.31     1342.73    184.39 o 
  -9  12   3     6770.12     7964.69    237.40 o 
  -6  12   3     5697.62     5640.50    149.76 o 
  -3  12   3    37578.86    38113.00    326.49 o 
   0  12   3    72058.03    71272.63   2241.12 o 
   3  12   3    34085.68    34138.58    636.71 o 
   6  12   3      291.73      242.73     59.61 o 
   9  12   3    18080.90    17918.86    405.80 o 
  12  12   3       31.63        9.87     65.51 o 
 -23  13   3      364.85      261.45     64.60 o 
 -20  13   3    24223.68    24173.65    418.60 o 
 -17  13   3     2686.49     2619.69    120.92 o 
 -14  13   3    29777.39    28664.36    759.73 o 
 -11  13   3     1538.53     1679.77    181.86 o 
  -8  13   3       30.01       42.27     39.62 o 
  -5  13   3    22312.64    23712.38    339.04 o 
  -2  13   3      580.70      852.21     58.09 o 
   1  13   3    10177.93     9274.47    181.57 o 
   4  13   3      220.58      260.62     42.76 o 
   7  13   3     6086.63     6632.87    173.08 o 
  10  13   3      981.03      720.20    150.12 o 
  13  13   3     4206.02     4317.58    466.46 o 
 -25  14   3      882.39      350.44    117.82 o 
 -22  14   3    26456.59    26186.41    561.68 o 
 -19  14   3    10638.72    10783.19    230.50 o 
 -16  14   3    16206.66    16319.67    346.83 o 
 -13  14   3    37709.70    35883.61    475.26 o 
 -10  14   3     9927.67     9652.71    176.59 o 
  -7  14   3    12473.12    13713.35    275.91 o 
  -4  14   3    27470.47    27831.15    361.04 o 
  -1  14   3    63918.93    65305.15    520.16 o 
   2  14   3     2360.43     2182.63    107.27 o 
   5  14   3    12748.35    12482.02    243.58 o 
   8  14   3     1965.92     2076.70    135.48 o 
  11  14   3     2430.06     2585.83    187.96 o 
  14  14   3      890.96      947.59    216.14 o 
 -27  15   3     1035.07      865.36    221.78 o 
 -24  15   3      263.23      249.99     54.31 o 
 -21  15   3     3740.96     3799.39    167.89 o 
 -18  15   3      423.22      282.94     42.05 o 
 -15  15   3      981.74      856.10     81.28 o 
 -12  15   3    82739.28    81957.52   1401.82 o 
  -9  15   3    52112.15    52848.63    474.74 o 
  -6  15   3     5123.60     4873.26    140.59 o 
  -3  15   3     8497.05     7830.30    180.59 o 
   0  15   3      416.58      495.46     69.80 o 
   3  15   3    10984.16    10941.94    208.86 o 
   6  15   3     3912.31     3833.42    153.54 o 
   9  15   3      591.07      561.89     93.82 o 
  12  15   3      307.13      247.52     78.30 o 
  15  15   3     6785.05     5977.47   1058.50 o 
 -29  16   3     2539.89     2416.87    207.44 o 
 -26  16   3     2629.71     2566.43    192.49 o 
 -23  16   3       60.91       75.97     43.45 o 
 -20  16   3    28769.73    29515.92    466.93 o 
 -17  16   3    48889.61    50075.25    537.97 o 
 -14  16   3      302.52      298.86     48.69 o 
 -11  16   3    20802.27    22238.81    336.16 o 
  -8  16   3       23.09       45.58     30.42 o 
  -5  16   3     2152.97     2226.32    102.59 o 
  -2  16   3     8912.93     8890.98    236.57 o 
   1  16   3     2370.82     2611.08    133.42 o 
   4  16   3      104.31      105.05     33.01 o 
   7  16   3    24204.84    23728.88    437.35 o 
  10  16   3    22232.60    22633.54    558.75 o 
  13  16   3       24.78       21.15     85.55 o 
  16  16   3        0.82      -72.30    103.01 o 
 -31  17   3      718.38      310.70    297.47 o 
 -28  17   3     4067.15     4349.19    300.87 o 
 -25  17   3      149.67        6.12     41.18 o 
 -22  17   3      939.66     1039.40     95.59 o 
 -19  17   3      100.17      165.51     88.61 o 
 -16  17   3      370.86      504.62     62.06 o 
 -13  17   3     2288.48     2297.68     96.47 o 
 -10  17   3       38.73       37.97     37.99 o 
  -7  17   3      540.47      485.00     53.71 o 
  -4  17   3       45.77       38.14     36.38 o 
  -1  17   3    48153.96    51294.20    550.10 o 
   2  17   3    16278.08    15760.34    329.93 o 
   5  17   3       61.05        1.84     43.21 o 
   8  17   3     1903.91     2207.68    148.18 o 
  11  17   3     7106.79     7356.11    323.79 o 
  14  17   3      513.07      134.32    117.01 o 
  17  17   3      252.74      154.62    124.78 o 
 -33  18   3     3903.09     4049.54    379.31 o 
 -30  18   3      438.19      435.27    111.00 o 
 -27  18   3     4368.96     4239.87    329.52 o 
 -24  18   3     3063.20     3419.40    177.00 o 
 -21  18   3     8985.26     9667.88    273.50 o 
 -18  18   3     8347.60     8680.77    256.93 o 
 -15  18   3     1506.74     2133.99    117.92 o 
 -12  18   3     3461.85     3742.69    130.33 o 
  -9  18   3    43227.92    45704.72    426.05 o 
  -6  18   3    29681.01    30518.92    370.50 o 
  -3  18   3    10643.29    11990.77    304.22 o 
   0  18   3     1899.16     1977.93    165.49 o 
   3  18   3      851.95      910.58     68.03 o 
   6  18   3      250.43       90.03     51.86 o 
   9  18   3      691.67      833.60    126.76 o 
  12  18   3     3705.83     3024.08    337.36 o 
  15  18   3      739.87      378.98    233.38 o 
  18  18   3     3150.81     2563.68    567.75 o 
 -35  19   3      109.04       62.81     94.48 o 
 -32  19   3     3197.46     3425.09    261.99 o 
 -29  19   3      104.07      106.94     77.36 o 
 -26  19   3      724.66      771.52     95.88 o 
 -23  19   3     2278.01     2308.85    145.04 o 
 -20  19   3      159.27      270.42     87.10 o 
 -17  19   3    24846.57    24797.27    506.82 o 
 -14  19   3     2280.85     2278.25    103.66 o 
 -11  19   3     6694.63     6982.51    186.96 o 
  -8  19   3        7.88      -13.40     35.30 o 
  -5  19   3     1129.45     1347.07     84.76 o 
  -2  19   3      750.03      855.07     87.57 o 
   1  19   3    17293.99    17427.35    341.84 o 
   4  19   3     9020.94     8964.67    233.07 o 
   7  19   3       70.46       50.52     54.62 o 
  10  19   3     1039.54     1397.81    288.36 o 
  13  19   3      143.39       99.56    124.95 o 
  16  19   3      124.95       78.66    117.79 o 
  19  19   3        6.26      177.75    156.13 o 
 -37  20   3     2140.64     1668.31    480.89 o 
 -34  20   3      431.90      114.05     81.92 o 
 -31  20   3     1693.06     1446.55    212.79 o 
 -28  20   3      389.37      251.32     74.09 o 
 -25  20   3       54.96       40.19     46.19 o 
 -22  20   3      857.94      957.60    134.52 o 
 -19  20   3     2578.13     2437.89    161.50 o 
 -16  20   3     3033.20     2776.56    152.33 o 
 -13  20   3     5351.55     5779.72    172.92 o 
 -10  20   3     5107.75     5536.40    160.21 o 
  -7  20   3    12062.80    12028.03    263.51 o 
  -4  20   3    28019.35    29809.67    508.08 o 
  -1  20   3    11567.86    11868.82    289.14 o 
   2  20   3    13506.00    13686.34    313.96 o 
   5  20   3       22.13       72.59     45.37 o 
   8  20   3     2825.87     2754.15    171.59 o 
  11  20   3     1124.08      708.87    299.89 o 
  14  20   3       46.53       31.58    123.83 o 
  17  20   3      323.03      191.78    216.73 o 
 -39  21   3      575.19      532.45    411.31 o 
 -36  21   3        2.62      -59.86    120.34 o 
 -33  21   3      506.60      269.49     91.53 o 
 -30  21   3      878.90      943.37    146.11 o 
 -27  21   3     1863.87     1919.11    208.08 o 
 -24  21   3      324.04      230.60     81.95 o 
 -21  21   3    11755.60    12398.78    625.51 o 
 -18  21   3    15719.48    16114.07    720.61 o 
 -15  21   3    11132.81    12129.77    291.47 o 
 -12  21   3     4037.87     4884.38    154.61 o 
  -9  21   3     2946.77     3109.90    143.17 o 
  -6  21   3    12754.85    13158.96    317.28 o 
  -3  21   3    10691.03    11264.34    323.30 o 
   0  21   3    10532.51    10748.31    286.09 o 
   3  21   3      368.07      320.03     59.06 o 
   6  21   3       71.80       31.25     58.96 o 
   9  21   3      753.78      432.95    190.83 o 
  12  21   3     1409.70      951.83    671.65 o 
  15  21   3     1593.54     1224.59    671.36 o 
  18  21   3      257.06      124.11    163.96 o 
 -38  22   3      670.26      503.85    292.20 o 
 -35  22   3     2221.05     1823.07    411.23 o 
 -32  22   3       99.23      135.23     82.49 o 
 -29  22   3      768.94      808.15    105.07 o 
 -26  22   3     3222.06     3052.18    182.07 o 
 -23  22   3     1763.73     1574.70    124.82 o 
 -20  22   3     1155.81     1213.42    147.84 o 
 -17  22   3     5409.62     4880.95    240.05 o 
 -14  22   3     2381.41     2553.39    129.33 o 
 -11  22   3     7653.77     8254.59    253.34 o 
  -8  22   3    11363.14    11182.88    289.27 o 
  -5  22   3     4006.38     3911.77    200.35 o 
  -2  22   3     3850.34     3894.31    178.10 o 
   1  22   3     7542.64     8001.77    284.11 o 
   4  22   3    14369.11    14707.08    609.46 o 
   7  22   3     3276.76     2504.02    287.15 o 
  10  22   3     2428.25     1892.61    687.43 o 
  13  22   3     1034.86      791.74    669.13 o 
  16  22   3     1214.91      615.35    361.23 o 
 -37  23   3      710.29      388.04    196.87 o 
 -34  23   3      151.07       43.24    119.29 o 
 -31  23   3       11.97       99.41     69.39 o 
 -28  23   3     2473.06     2361.97    164.77 o 
 -25  23   3      198.87      122.66     52.51 o 
 -22  23   3     1661.96     1421.76    137.52 o 
 -19  23   3    11578.83    12363.26    518.72 o 
 -16  23   3    18132.60    18722.18    387.48 o 
 -13  23   3       71.07      131.39     58.39 o 
 -10  23   3      326.33      256.51     99.52 o 
  -7  23   3       36.56      -31.57     66.20 o 
  -4  23   3      205.11      185.43     59.30 o 
  -1  23   3      233.40      261.08     75.79 o 
   2  23   3      645.33      525.74     92.07 o 
   5  23   3       39.08       34.75     62.14 o 
   8  23   3      327.74      349.16    217.20 o 
  11  23   3      327.90      181.25    182.00 o 
  14  23   3       60.58      -34.81    139.29 o 
 -39  24   3       13.72      108.06    205.90 o 
 -36  24   3      328.82      527.06    183.90 o 
 -33  24   3       66.11      121.86    152.28 o 
 -30  24   3      394.65      317.29    141.48 o 
 -27  24   3    12506.92    13062.76    440.36 o 
 -24  24   3     6111.58     5905.41    245.52 o 
 -21  24   3      102.51      111.29     66.54 o 
 -18  24   3      100.05      190.45     83.38 o 
 -15  24   3       50.04      116.54     48.66 o 
 -12  24   3      438.23      238.24    115.47 o 
  -9  24   3      789.78      742.39     98.49 o 
  -6  24   3      168.24      111.05     53.98 o 
  -3  24   3      793.93      671.23     89.70 o 
   0  24   3    10488.89    11012.72    394.99 o 
   3  24   3     5865.10     6567.89    312.04 o 
   6  24   3       63.62     -118.68    125.55 o 
   9  24   3       27.56      216.18    159.98 o 
  12  24   3       85.31      121.51    194.33 o 
  15  24   3     1000.82      378.16    377.69 o 
 -38  25   3      179.08      472.32    188.03 o 
 -35  25   3     4363.88     5034.80    443.50 o 
 -32  25   3     2885.99     3136.77    345.26 o 
 -29  25   3       73.23       49.02     65.56 o 
 -26  25   3       21.49      -16.22     66.05 o 
 -23  25   3       15.65      -22.87     71.73 o 
 -20  25   3       53.64       32.39     67.11 o 
 -17  25   3     3018.42     3187.84    157.96 o 
 -14  25   3     4575.50     5187.60    263.70 o 
 -11  25   3        5.05      -39.29     63.13 o 
  -8  25   3     1997.32     2553.80    233.94 o 
  -5  25   3      906.91      803.88    153.36 o 
  -2  25   3      115.02      133.67     76.52 o 
   1  25   3     2851.78     2882.96    210.52 o 
   4  25   3       81.57      168.54     66.62 o 
   7  25   3     1102.67      353.12    165.03 o 
  10  25   3      949.89     1036.35    510.19 o 
  13  25   3     1588.34     1335.54   1006.39 o 
 -37  26   3        7.09      297.43    161.69 o 
 -34  26   3        5.28      247.60    159.10 o 
 -31  26   3      525.94      482.36     99.11 o 
 -28  26   3      337.94      258.47     84.96 o 
 -25  26   3     1098.64      923.55    119.74 o 
 -22  26   3     2365.95     2275.90    189.61 o 
 -19  26   3      570.82      547.99    109.66 o 
 -16  26   3    17787.61    17657.73    586.58 o 
 -13  26   3     1711.13     1724.76    157.00 o 
 -10  26   3      154.15      189.22     77.47 o 
  -7  26   3     5174.65     5953.33    264.02 o 
  -4  26   3     4648.84     4769.12    276.84 o 
  -1  26   3      612.13      554.40    104.22 o 
   2  26   3     6151.00     6996.72    339.70 o 
   5  26   3     3420.94     3280.37    356.50 o 
   8  26   3      578.69      575.94    489.87 o 
  11  26   3     2110.82     1285.92    848.81 o 
 -36  27   3      157.12      221.48    142.81 o 
 -33  27   3      354.42      143.24    111.37 o 
 -30  27   3      742.09      673.20    121.47 o 
 -27  27   3      184.86      250.30     95.05 o 
 -24  27   3     5076.02     5271.03    284.88 o 
 -21  27   3     1020.86      921.60    127.77 o 
 -18  27   3     1856.80     1855.18    154.67 o 
 -15  27   3      337.85      429.85     98.72 o 
 -12  27   3      273.56      174.98     62.47 o 
  -9  27   3      868.55      786.99    113.78 o 
  -6  27   3      124.71      236.75     86.06 o 
  -3  27   3     4944.91     5493.23    307.85 o 
   0  27   3      386.83      343.52     78.66 o 
   3  27   3     1602.68     2004.89    498.73 o 
   6  27   3      153.39      206.61    197.28 o 
   9  27   3      132.12      528.65    223.64 o 
 -38  28   3     1051.92     1267.18    374.41 o 
 -35  28   3        3.70       -7.85    126.96 o 
 -32  28   3     1144.93     1309.94    250.27 o 
 -29  28   3      224.61      217.45     92.78 o 
 -26  28   3     1468.32     1633.50    228.59 o 
 -23  28   3      718.72      602.56    153.86 o 
 -20  28   3     4034.89     4039.98    223.28 o 
 -17  28   3     2666.82     2280.43    190.97 o 
 -14  28   3     7104.17     7090.43    329.60 o 
 -11  28   3     1879.24     2145.85    149.15 o 
  -8  28   3      782.04      954.24    139.76 o 
  -5  28   3       50.45       84.91     66.90 o 
  -2  28   3     1079.45     1070.93    143.75 o 
   1  28   3       84.07       62.56    304.32 o 
   4  28   3      562.66      596.66    253.68 o 
   7  28   3        1.99       29.35    128.96 o 
  10  28   3       64.40       32.95    217.64 o 
 -37  29   3      501.32      527.01    253.12 o 
 -34  29   3     1351.41     1122.46    393.07 o 
 -31  29   3       12.33       76.89    197.56 o 
 -28  29   3     1489.57     1586.81    165.68 o 
 -25  29   3      728.71      660.59    130.60 o 
 -22  29   3     2017.92     1932.67    162.83 o 
 -19  29   3    11287.97    11703.48    421.97 o 
 -16  29   3       16.55     -113.90     75.93 o 
 -13  29   3      968.54      797.53     95.98 o 
 -10  29   3      948.83      942.02    138.28 o 
  -7  29   3     2215.35     2222.86    209.83 o 
  -4  29   3        0.70        3.90     66.85 o 
  -1  29   3      200.75       55.25    133.11 o 
   2  29   3      922.96      733.37    173.44 o 
   5  29   3     2110.68     2374.25    317.06 o 
   8  29   3      641.45       89.61    260.92 o 
 -36  30   3      233.92      103.44    150.73 o 
 -33  30   3        0.76     -124.02    153.08 o 
 -30  30   3     1717.09     1493.89    260.04 o 
 -27  30   3     1933.99     1777.56    184.31 o 
 -24  30   3      142.03      141.92    110.21 o 
 -21  30   3        2.35       48.19     72.96 o 
 -18  30   3     9441.45     8743.61    578.19 o 
 -15  30   3     4082.57     3973.00    361.36 o 
 -12  30   3        9.38      327.81    199.68 o 
  -9  30   3      545.50      459.09    114.23 o 
  -6  30   3      597.35      762.03    137.06 o 
  -3  30   3     2322.43     2384.17    218.49 o 
   0  30   3      433.89       81.51    182.05 o 
   3  30   3       89.53       51.81    252.15 o 
   6  30   3      154.05       50.64    195.97 o 
 -35  31   3      201.73      290.28    170.18 o 
 -32  31   3      625.18      354.51    143.09 o 
 -29  31   3       98.82       98.55    116.87 o 
 -26  31   3     6929.83     7078.90    315.49 o 
 -23  31   3     3508.65     3558.70    224.05 o 
 -20  31   3       22.56      107.80     81.89 o 
 -17  31   3     2006.36     2010.51    195.35 o 
 -14  31   3      106.51        4.31     68.54 o 
 -11  31   3     2639.06     2618.21    220.28 o 
  -8  31   3        0.17       71.67     88.44 o 
  -5  31   3     1241.88     1450.35    180.06 o 
  -2  31   3      658.25      474.81    176.33 o 
   1  31   3     1099.64      683.79    167.96 o 
   4  31   3      996.27     1331.93    336.36 o 
 -34  32   3     3240.97     3272.82    392.41 o 
 -31  32   3     1076.09     1239.96    243.06 o 
 -28  32   3      126.41      142.35    172.90 o 
 -25  32   3      801.91      664.87    113.38 o 
 -22  32   3     1663.34     1763.69    201.04 o 
 -19  32   3       56.09       56.72     80.71 o 
 -16  32   3       96.42      304.06    114.19 o 
 -13  32   3     1234.03     1353.96    171.30 o 
 -10  32   3      586.23      673.55    132.84 o 
  -7  32   3     5266.65     5288.65    336.25 o 
  -4  32   3     2201.13     1906.50    286.51 o 
  -1  32   3      192.94      227.18    132.79 o 
   2  32   3      386.73      351.63    204.23 o 
 -33  33   3      237.56      301.33    184.64 o 
 -30  33   3      724.96      888.30    221.00 o 
 -27  33   3       12.14       80.69     95.86 o 
 -24  33   3      927.99     1171.81    161.20 o 
 -21  33   3     2486.71     2542.83    222.25 o 
 -18  33   3       26.76        2.01     79.12 o 
 -15  33   3     2068.23     2336.95    222.27 o 
 -12  33   3     1644.95     1760.79    243.94 o 
  -9  33   3      116.05      113.39    102.52 o 
  -6  33   3      288.14      317.74    148.13 o 
  -3  33   3      120.77       19.73    480.61 o 
   0  33   3        1.32      105.11    137.22 o 
 -32  34   3     2698.11     2771.96    351.97 o 
 -29  34   3     2268.37     2365.61    261.76 o 
 -26  34   3      418.73      495.12    164.73 o 
 -23  34   3     2500.72     2144.85    287.17 o 
 -20  34   3      170.94      131.83    132.23 o 
 -17  34   3       87.55       15.92     77.64 o 
 -14  34   3      690.33      546.28    125.42 o 
 -11  34   3       40.36       46.17    157.29 o 
  -8  34   3        0.06      109.53    141.85 o 
  -5  34   3     2988.33     2614.56    356.84 o 
  -2  34   3     3533.47     3632.61    537.91 o 
 -31  35   3       17.47       76.11    180.08 o 
 -28  35   3      630.40      319.83    162.35 o 
 -25  35   3       56.21       34.62    133.21 o 
 -22  35   3      349.80      190.14    114.46 o 
 -19  35   3      415.10      513.45    125.59 o 
 -16  35   3       22.90      -57.63     84.06 o 
 -13  35   3     3691.95     3875.36    359.74 o 
 -10  35   3     3012.11     3600.05    394.43 o 
  -7  35   3      132.81      336.54    272.53 o 
  -4  35   3      988.49      577.68    244.35 o 
 -30  36   3        1.24     -152.83    197.58 o 
 -27  36   3       16.90       -1.79    110.80 o 
 -24  36   3       73.23      -78.66    130.33 o 
 -21  36   3     2348.33     1683.20    698.63 o 
 -18  36   3     1718.74     1955.20    213.44 o 
 -15  36   3      496.15      562.53    131.03 o 
 -12  36   3      317.35      505.88    204.62 o 
  -9  36   3      296.71      553.25    209.50 o 
  -6  36   3      307.44      154.16    181.01 o 
 -29  37   3      998.38      774.40    219.67 o 
 -26  37   3      533.51      662.94    223.21 o 
 -23  37   3       42.02     -159.45    134.66 o 
 -20  37   3        1.37       80.25    124.13 o 
 -17  37   3     2265.62     2589.91    248.76 o 
 -14  37   3       33.11      177.51    311.81 o 
 -11  37   3      214.31      608.51    426.33 o 
  -8  37   3      279.96      156.30    222.05 o 
 -28  38   3       84.00       12.53    138.59 o 
 -25  38   3     1639.42     1345.98    249.61 o 
 -22  38   3      915.47      718.34    187.88 o 
 -19  38   3       28.89      141.24    122.71 o 
 -16  38   3     1157.29     1013.74    322.25 o 
 -13  38   3      160.52      420.20    174.43 o 
 -10  38   3     1078.25     1073.18    315.86 o 
 -24  39   3      244.05       25.00    200.57 o 
 -21  39   3       83.90      335.23    149.70 o 
 -18  39   3      826.32     1211.82    367.91 o 
 -15  39   3      225.90      137.64    178.21 o 
  -1   1   4     5769.41     5062.70     97.76 o 
  -3   2   4    14942.09    15722.95    171.42 o 
   0   2   4    38597.09    37249.68    269.33 o 
  -5   3   4    21213.22    21052.82    193.02 o 
  -2   3   4    45543.71    43766.98    289.10 o 
   1   3   4    11337.89    10219.79    133.41 o 
  -7   4   4     5408.99     5527.31     97.30 o 
  -4   4   4      426.52      609.15     39.40 o 
  -1   4   4     2876.96     2717.42     72.60 o 
   2   4   4    51806.51    52993.98    323.32 o 
  -9   5   4    18681.70    18582.30    448.18 o 
  -6   5   4    39664.27    37730.24   1326.21 o 
  -3   5   4      522.02      582.01     34.10 o 
   0   5   4    28433.97    27036.68    216.22 o 
   3   5   4    94977.63    99496.39    969.89 o 
 -11   6   4     5488.28     4938.85    234.83 o 
  -8   6   4    30146.83    29297.78    326.20 o 
  -5   6   4     7074.60     6611.66    125.62 o 
  -2   6   4     9827.73    10003.39    159.55 o 
   1   6   4    31637.02    31943.48    305.13 o 
   4   6   4     2483.26     2944.36    111.92 o 
 -13   7   4    16642.92    15850.29    425.40 o 
 -10   7   4       27.48       17.06     24.14 o 
  -7   7   4     9561.74     9591.04    192.16 o 
  -4   7   4     2134.24     2265.34     90.60 o 
  -1   7   4    34133.31    34135.13    431.96 o 
   2   7   4     7018.61     7734.18    147.72 o 
   5   7   4     4195.06     4239.83    152.98 o 
 -15   8   4      462.05      425.41     57.12 o 
 -12   8   4    25310.45    24486.52    528.76 o 
  -9   8   4     4547.50     3952.36    136.55 o 
  -6   8   4    17466.04    17808.91    261.96 o 
  -3   8   4    11254.51    11189.83    182.22 o 
   0   8   4      286.12      177.38     29.69 o 
   3   8   4    11916.89    12591.72    273.18 o 
   6   8   4     1789.91     1692.41    114.74 o 
 -17   9   4    20959.04    20136.87    262.82 o 
 -14   9   4     1848.72     1638.33    154.68 o 
 -11   9   4     4472.48     4235.49    147.77 o 
  -8   9   4    13137.53    13295.08    253.60 o 
  -5   9   4    11236.62    10911.22    196.14 o 
  -2   9   4     1720.82     1787.06     74.52 o 
   1   9   4    26403.33    24663.52    339.19 o 
   4   9   4     1979.26     1872.87    125.05 o 
   7   9   4     2351.87     2271.33    117.57 o 
 -19  10   4      182.02      272.35     42.31 o 
 -16  10   4     4908.37     4507.98    155.04 o 
 -13  10   4     4419.18     4865.46    176.08 o 
 -10  10   4     1177.30     1293.79     83.28 o 
  -7  10   4   105459.03   109265.05    720.75 o 
  -4  10   4     6235.01     6071.30    129.70 o 
  -1  10   4     6838.80     6743.72    184.43 o 
   2  10   4    14533.44    14270.44    416.67 o 
   5  10   4     4964.34     5103.35    179.94 o 
   8  10   4     8427.98     8471.67    222.83 o 
 -21  11   4      428.69      420.34     59.42 o 
 -18  11   4     3549.57     3251.72    118.91 o 
 -15  11   4    29928.56    30457.47    619.36 o 
 -12  11   4    17294.15    16206.67    328.05 o 
  -9  11   4    84118.75    87380.52    981.47 o 
  -6  11   4     1943.59     1932.11     76.95 o 
  -3  11   4       25.04        7.05     19.33 o 
   0  11   4     3394.85     3828.97    193.33 o 
   3  11   4      156.26      356.24     69.35 o 
   6  11   4       38.64       75.28     42.03 o 
   9  11   4    21899.32    20289.12    956.04 o 
 -23  12   4    10305.08    10243.38    266.36 o 
 -20  12   4      116.04      191.61     41.75 o 
 -17  12   4     7045.12     5957.33    347.79 o 
 -14  12   4     1414.98     1644.02    141.07 o 
 -11  12   4    73836.53    75070.95    776.58 o 
  -8  12   4    36229.41    37436.67    515.10 o 
  -5  12   4    17944.17    17772.32    232.02 o 
  -2  12   4     3196.44     3287.64    121.98 o 
   1  12   4    35786.00    36175.02    508.78 o 
   4  12   4    51626.59    51676.46    915.86 o 
   7  12   4     1661.38     1659.51    127.66 o 
  10  12   4      872.30      888.11     77.14 o 
 -25  13   4     1254.11     1285.72    105.78 o 
 -22  13   4     1600.72     1538.14    104.12 o 
 -19  13   4     7231.31     6862.95    233.39 o 
 -16  13   4     1587.81     1716.75    152.21 o 
 -13  13   4      446.39      283.19    154.63 o 
 -10  13   4    62347.20    61818.65    680.84 o 
  -7  13   4   102755.69   103617.63   1164.77 o 
  -4  13   4    16888.74    15281.93    217.10 o 
  -1  13   4      261.50      247.33     43.66 o 
   2  13   4     2743.62     2850.17    160.96 o 
   5  13   4    17303.77    16941.41    394.37 o 
   8  13   4      238.55      261.88     69.98 o 
  11  13   4      847.70      852.07     82.01 o 
 -27  14   4     1935.23     1866.34    128.64 o 
 -24  14   4      388.34      405.91     64.12 o 
 -21  14   4     4942.20     4603.04    149.15 o 
 -18  14   4      208.15      157.48     26.71 o 
 -15  14   4    26544.80    27124.74    601.65 o 
 -12  14   4    51622.82    53540.19   1254.86 o 
  -9  14   4    38874.97    37870.07    793.65 o 
  -6  14   4        3.95       22.29     31.02 o 
  -3  14   4     2542.86     2519.17    100.26 o 
   0  14   4    10753.52    10658.09    268.14 o 
   3  14   4    12768.37    12939.51    348.75 o 
   6  14   4    16443.19    15550.28    390.45 o 
   9  14   4     1871.15     1824.33    102.43 o 
  12  14   4      109.39       77.98     43.10 o 
 -29  15   4     4093.31     3514.33    805.53 o 
 -26  15   4     4832.20     4975.58    206.28 o 
 -23  15   4     1523.97     1680.10    110.67 o 
 -20  15   4      243.75      261.55     41.54 o 
 -17  15   4     1935.83     1885.58    167.63 o 
 -14  15   4       71.53      124.85     68.60 o 
 -11  15   4    52163.72    54048.41   1193.04 o 
  -8  15   4     2940.03     3038.12    123.85 o 
  -5  15   4    12825.13    12587.97    213.09 o 
  -2  15   4    21888.60    21588.85    527.92 o 
   1  15   4     2931.93     3034.24    171.93 o 
   4  15   4    12654.63    12643.00    419.23 o 
   7  15   4       13.74       28.42     65.37 o 
  10  15   4     3504.22     3431.74    154.38 o 
  13  15   4     2367.94     1911.31    365.54 o 
 -31  16   4        3.42       -0.11    123.37 o 
 -28  16   4        5.40      -28.35     62.08 o 
 -25  16   4     3243.43     3078.48    158.45 o 
 -22  16   4     4487.21     4126.73    163.96 o 
 -19  16   4     8458.28     7393.21    332.68 o 
 -16  16   4    17842.77    17481.01    500.69 o 
 -13  16   4     7794.08     8331.71    294.60 o 
 -10  16   4    34708.61    34874.19    401.24 o 
  -7  16   4       12.91       -0.63     61.69 o 
  -4  16   4    18405.62    18093.58    365.42 o 
  -1  16   4     1890.76     1566.88    158.48 o 
   2  16   4    14268.55    13981.38    424.38 o 
   5  16   4       26.29       18.43     56.13 o 
   8  16   4     5394.14     4579.86    437.19 o 
  11  16   4     1533.06     1348.28    154.51 o 
  14  16   4     3181.79     2539.82    519.92 o 
 -33  17   4     4562.72     3493.71    400.06 o 
 -30  17   4     3533.98     3751.27    296.60 o 
 -27  17   4     2036.26     2010.73    136.42 o 
 -24  17   4      222.10      204.78     50.29 o 
 -21  17   4      462.90      476.22     56.72 o 
 -18  17   4    12482.31    12996.08    547.96 o 
 -15  17   4     2228.98     2478.07    195.21 o 
 -12  17   4     4430.15     4216.85    211.55 o 
  -9  17   4     6561.98     6777.95    196.11 o 
  -6  17   4    21438.59    21675.77    299.04 o 
  -3  17   4     1349.50     1243.42     72.95 o 
   0  17   4     2444.98     2232.78    179.47 o 
   3  17   4      328.63      256.63     76.22 o 
   6  17   4     1543.76     1559.88    165.60 o 
   9  17   4     7088.08     7220.20    342.57 o 
  12  17   4     1074.55     1012.11    291.42 o 
  15  17   4     2540.71     2744.14    323.44 o 
 -35  18   4      807.88      428.96    237.57 o 
 -32  18   4      402.70      271.20    216.59 o 
 -29  18   4       39.27      -71.22     84.52 o 
 -26  18   4      342.52      333.64     59.42 o 
 -23  18   4     2745.76     2393.90    130.35 o 
 -20  18   4        4.49       -3.27     53.30 o 
 -17  18   4    71750.13    72953.45   1289.83 o 
 -14  18   4    75104.84    74137.75   1125.89 o 
 -11  18   4     8442.54     9112.73    213.90 o 
  -8  18   4     3281.16     3139.81    119.86 o 
  -5  18   4      172.54      176.88     45.13 o 
  -2  18   4     2928.87     2847.48    128.92 o 
   1  18   4     5955.69     6046.45    296.02 o 
   4  18   4     1407.05     1440.67    133.50 o 
   7  18   4     3793.09     4290.49    284.90 o 
  10  18   4     3517.71     3241.39    242.42 o 
  13  18   4      624.62      495.20    147.77 o 
  16  18   4      177.15       94.21    139.51 o 
 -37  19   4       64.89      -84.28    176.85 o 
 -34  19   4       13.17        3.70    129.83 o 
 -31  19   4       37.12      -80.97    125.56 o 
 -28  19   4       80.35      276.72     80.82 o 
 -25  19   4     2687.85     2916.26    152.94 o 
 -22  19   4     7593.34     7578.25    219.55 o 
 -19  19   4    25548.95    22512.98   1233.31 o 
 -16  19   4    13189.12    11526.59    808.19 o 
 -13  19   4      193.57      240.74     48.13 o 
 -10  19   4      490.37      429.63     55.50 o 
  -7  19   4       27.44       42.31     33.29 o 
  -4  19   4     1817.66     1610.56    125.89 o 
  -1  19   4     4327.90     3940.53    153.08 o 
   2  19   4    10760.48    10966.23    348.53 o 
   5  19   4     9907.03    10380.10    414.09 o 
   8  19   4        8.64       32.29     73.63 o 
  11  19   4      938.21      915.77    201.14 o 
  14  19   4       69.07       27.85    152.20 o 
  17  19   4     1717.77     1512.87    642.00 o 
 -36  20   4       62.64      172.64    130.44 o 
 -33  20   4     3313.61     3316.54    359.49 o 
 -30  20   4     5354.55     5293.27    344.86 o 
 -27  20   4       52.90       45.38     43.92 o 
 -24  20   4     2604.01     2309.58    133.35 o 
 -21  20   4     1326.52     1356.02    108.89 o 
 -18  20   4    11047.90    10177.76    910.71 o 
 -15  20   4     2087.86     2730.93    333.32 o 
 -12  20   4     4149.20     4692.45    192.65 o 
  -9  20   4      910.12      860.18     73.18 o 
  -6  20   4     1707.27     1885.17    106.23 o 
  -3  20   4     8658.44     9232.86    259.63 o 
   0  20   4      191.92      262.40     46.35 o 
   3  20   4      404.71      272.61     80.81 o 
   6  20   4     5187.39     5661.47    322.26 o 
   9  20   4       57.15       41.75    107.77 o 
  12  20   4       27.35        4.42    138.35 o 
  15  20   4     1407.41     1077.92    445.30 o 
 -35  21   4      172.81       87.34    118.99 o 
 -32  21   4      138.19      154.56    157.90 o 
 -29  21   4     1297.68     1079.46    134.51 o 
 -26  21   4     1264.76     1423.35    114.29 o 
 -23  21   4      704.20      527.17     65.17 o 
 -20  21   4    16715.74    15423.70    488.75 o 
 -17  21   4     1804.49     1884.62    135.48 o 
 -14  21   4    14164.25    14373.66    396.81 o 
 -11  21   4     2709.88     2762.22    139.74 o 
  -8  21   4      609.43      541.15     60.40 o 
  -5  21   4     2591.69     2414.10    150.93 o 
  -2  21   4     3999.15     3878.01    215.11 o 
   1  21   4      438.75      291.54     78.48 o 
   4  21   4     1705.13     1595.40    174.97 o 
   7  21   4    11542.63    11644.65    623.90 o 
  10  21   4      160.50       89.79    127.93 o 
  13  21   4     3441.72     2862.58    999.45 o 
  16  21   4      106.51      -46.14    134.15 o 
 -37  22   4     1318.65     1539.12    281.10 o 
 -34  22   4     3315.71     3524.03    848.55 o 
 -31  22   4     1700.34     2058.41    287.16 o 
 -28  22   4     4540.79     4678.73    247.17 o 
 -25  22   4      286.71      239.78     50.09 o 
 -22  22   4     8680.00     8747.70    527.22 o 
 -19  22   4      723.89      752.58     95.84 o 
 -16  22   4    13122.58    11959.04    350.63 o 
 -13  22   4      904.78      843.78     89.19 o 
 -10  22   4     1456.16     1452.89    112.61 o 
  -7  22   4       23.04       86.76     71.57 o 
  -4  22   4     3642.50     3425.97    178.15 o 
  -1  22   4    21077.17    22320.95    378.70 o 
   2  22   4      467.95      236.48     85.60 o 
   5  22   4     3708.90     4019.13    371.98 o 
   8  22   4       92.68      463.86    157.39 o 
  11  22   4       14.95        5.16    120.25 o 
  14  22   4      331.50      -11.17    144.41 o 
 -36  23   4     2369.25     2884.50    369.13 o 
 -33  23   4      242.06      288.25    182.59 o 
 -30  23   4      956.68      564.12    267.64 o 
 -27  23   4       82.15      121.90     66.48 o 
 -24  23   4     1188.88     1133.80    102.39 o 
 -21  23   4      959.19      807.65     99.62 o 
 -18  23   4       15.49       14.52     46.56 o 
 -15  23   4     1419.99     1279.88    238.48 o 
 -12  23   4     5264.51     5795.17    447.68 o 
  -9  23   4     5429.83     5323.89    205.61 o 
  -6  23   4     8378.32     8643.36    333.85 o 
  -3  23   4      998.54     1121.51    109.23 o 
   0  23   4      320.14      465.48    128.62 o 
   3  23   4     4791.22     4074.02    368.35 o 
   6  23   4     1905.57     2242.63    357.70 o 
   9  23   4        3.01        3.69    139.09 o 
  12  23   4       10.84       75.69    130.43 o 
 -35  24   4      998.57      957.90    229.69 o 
 -32  24   4     3335.69     3355.50    366.74 o 
 -29  24   4      905.49      643.28    195.89 o 
 -26  24   4     3528.07     3280.68    197.47 o 
 -23  24   4     3565.73     2982.52    180.08 o 
 -20  24   4     3584.92     3796.90    205.06 o 
 -17  24   4     3918.82     4483.27    232.71 o 
 -14  24   4      152.83       60.65     53.32 o 
 -11  24   4      970.79     1147.66    138.36 o 
  -8  24   4      312.49      341.54    102.58 o 
  -5  24   4     4970.67     4932.48    219.39 o 
  -2  24   4        3.95       40.16     52.28 o 
   1  24   4     1546.96     1360.04    183.83 o 
   4  24   4      739.90      369.30    354.28 o 
   7  24   4     1387.98     1569.85    730.86 o 
  10  24   4     4355.27     4092.83   1180.96 o 
  13  24   4      291.60        7.54    165.66 o 
 -37  25   4      556.93      383.87    236.79 o 
 -34  25   4      304.90      327.70    168.65 o 
 -31  25   4      646.82      787.76    208.10 o 
 -28  25   4      503.81      543.59    166.50 o 
 -25  25   4     2357.07     2393.25    170.55 o 
 -22  25   4        0.65       25.31     53.95 o 
 -19  25   4      238.72      322.03     81.57 o 
 -16  25   4     4696.18     4722.24    183.45 o 
 -13  25   4     9947.71    10652.27    361.62 o 
 -10  25   4     2655.69     3024.47    196.85 o 
  -7  25   4       12.88       -9.88     64.00 o 
  -4  25   4     1528.06     1775.61    136.58 o 
  -1  25   4     2588.95     2659.72    179.67 o 
   2  25   4     2364.37     2260.71    288.71 o 
   5  25   4     1706.22     1604.91    248.14 o 
   8  25   4      499.11      331.70    183.51 o 
  11  25   4     1865.49     1481.32    739.94 o 
 -36  26   4      304.15      437.85    246.96 o 
 -33  26   4       62.26       90.48    312.96 o 
 -30  26   4      753.93      446.84    157.09 o 
 -27  26   4      443.90      526.09    187.75 o 
 -24  26   4     3271.03     3227.25    198.23 o 
 -21  26   4      875.54      969.79    121.13 o 
 -18  26   4      367.78      365.26     94.14 o 
 -15  26   4        4.77      -26.09     59.24 o 
 -12  26   4       27.89       77.79     44.03 o 
  -9  26   4     2570.06     2794.12    196.27 o 
  -6  26   4      819.64      899.89    110.77 o 
  -3  26   4     2557.61     2835.84    197.85 o 
   0  26   4      985.35      770.36    175.39 o 
   3  26   4     2329.41     2350.38    305.98 o 
   6  26   4     2202.42     2479.99    625.31 o 
   9  26   4      519.50      513.89    357.82 o 
 -35  27   4        1.51     -176.20    165.14 o 
 -32  27   4     1582.08     1378.63    371.90 o 
 -29  27   4     2166.70     2181.80    301.85 o 
 -26  27   4       74.51       85.01    113.56 o 
 -23  27   4       63.14      137.95     80.08 o 
 -20  27   4     3110.74     2898.16    300.45 o 
 -17  27   4       49.54       47.57     40.74 o 
 -14  27   4      169.91      100.51     54.90 o 
 -11  27   4     6378.78     6620.68    300.43 o 
  -8  27   4      297.42      247.20     67.42 o 
  -5  27   4     7977.49     8663.64    365.18 o 
  -2  27   4     1778.49     1959.79    333.05 o 
   1  27   4      754.20      804.79    389.11 o 
   4  27   4      766.96      884.54    253.68 o 
   7  27   4      114.32       72.71    132.40 o 
 -34  28   4        1.44      -75.97    196.05 o 
 -31  28   4        6.27      -83.71    132.11 o 
 -28  28   4       93.51       53.79    119.03 o 
 -25  28   4      478.93      544.91    156.70 o 
 -22  28   4       26.70      115.15     64.26 o 
 -19  28   4     1445.58     1650.51    142.70 o 
 -16  28   4     1969.38     2007.28    243.23 o 
 -13  28   4     3759.60     3775.15    235.90 o 
 -10  28   4     1774.03     1728.33    152.71 o 
  -7  28   4      198.75      214.90     83.16 o 
  -4  28   4       33.69      143.21    128.89 o 
  -1  28   4      454.28      488.70    142.69 o 
   2  28   4      298.41      190.39    140.97 o 
   5  28   4      721.95      800.13    227.19 o 
   8  28   4     3431.58     1882.10    555.86 o 
 -36  29   4      238.09     -184.58    225.86 o 
 -33  29   4      366.62      220.57    142.01 o 
 -30  29   4       97.74       91.02    118.19 o 
 -27  29   4     1921.16     2191.55    396.11 o 
 -24  29   4     1227.23     1064.32    200.21 o 
 -21  29   4      668.44      857.00    115.29 o 
 -18  29   4       24.54       84.69     64.10 o 
 -15  29   4        2.74      -41.17    109.72 o 
 -12  29   4       98.03      103.35     73.56 o 
  -9  29   4      205.18      250.66     93.96 o 
  -6  29   4       81.22      110.76    211.35 o 
  -3  29   4     2905.75     3125.95    371.88 o 
   0  29   4     6240.63     6765.77    525.57 o 
   3  29   4      663.12      520.37    179.88 o 
   6  29   4      652.19      251.12    297.37 o 
 -35  30   4      875.94      754.84    281.14 o 
 -32  30   4      262.82      483.17    165.31 o 
 -29  30   4     1279.81     1246.84    247.17 o 
 -26  30   4      821.56      676.35    173.37 o 
 -23  30   4     2071.10     2192.11    236.45 o 
 -20  30   4      382.73      204.86     75.14 o 
 -17  30   4       11.36      110.73     89.18 o 
 -14  30   4       59.99      172.03     89.54 o 
 -11  30   4     4517.10     4970.12    314.02 o 
  -8  30   4     5261.88     6153.62    341.99 o 
  -5  30   4      135.43      418.05    156.77 o 
  -2  30   4      355.78      172.16    225.35 o 
   1  30   4        4.96      -28.07    155.23 o 
   4  30   4       81.28     -108.55    175.77 o 
 -34  31   4      197.95      320.68    194.68 o 
 -31  31   4     1930.54     2355.45    334.27 o 
 -28  31   4       75.12       34.50    150.28 o 
 -25  31   4      510.23      790.61    160.87 o 
 -22  31   4      486.02      460.42    119.38 o 
 -19  31   4     2921.48     2681.58    211.77 o 
 -16  31   4     3834.11     3985.56    344.05 o 
 -13  31   4       33.52       -9.35     74.13 o 
 -10  31   4     1200.47     1207.56    161.55 o 
  -7  31   4      119.32      291.09    160.88 o 
  -4  31   4      689.96      439.23    169.17 o 
  -1  31   4      427.97      228.48    139.53 o 
   2  31   4      592.99      219.86    169.97 o 
 -33  32   4        1.04      307.75    243.70 o 
 -30  32   4       44.86        7.81    122.03 o 
 -27  32   4      304.20      162.20    128.70 o 
 -24  32   4     4131.89     4312.69    323.32 o 
 -21  32   4      480.38      465.53    155.13 o 
 -18  32   4       12.50       -2.01    110.20 o 
 -15  32   4      173.07      265.47    101.05 o 
 -12  32   4     2464.52     2945.72    254.59 o 
  -9  32   4     1170.46     1668.13    288.65 o 
  -6  32   4      717.48      727.09    207.64 o 
  -3  32   4       80.27       10.09    180.44 o 
   0  32   4      983.39      543.24    186.87 o 
 -32  33   4      101.63       55.12    175.22 o 
 -29  33   4      154.57      297.75    115.59 o 
 -26  33   4      183.87       64.97    108.32 o 
 -23  33   4     5289.73     5470.39    544.94 o 
 -20  33   4     2148.61     1845.05    244.50 o 
 -17  33   4     1116.33     1170.79    162.79 o 
 -14  33   4      499.89      528.54    137.61 o 
 -11  33   4        2.20      -56.02    126.92 o 
  -8  33   4     1493.40     1860.81    309.25 o 
  -5  33   4      488.10      202.36    148.95 o 
  -2  33   4      486.66      195.49    159.33 o 
 -31  34   4     1214.32     1187.99    244.35 o 
 -28  34   4     2381.06     2256.09    257.61 o 
 -25  34   4      100.64      254.57    164.09 o 
 -22  34   4     1423.15     1320.99    227.48 o 
 -19  34   4      180.17      168.45    125.60 o 
 -16  34   4        5.63       28.06     72.98 o 
 -13  34   4       25.65      182.30    278.89 o 
 -10  34   4     2505.02     2989.35    375.68 o 
  -7  34   4      339.44      390.62    192.39 o 
  -4  34   4      645.83      534.16    189.48 o 
 -30  35   4      337.85      237.14    158.25 o 
 -27  35   4      879.65      755.54    204.42 o 
 -24  35   4       11.61       87.06    119.62 o 
 -21  35   4      411.93      181.95    114.25 o 
 -18  35   4     1551.63     2065.47    229.28 o 
 -15  35   4       45.32       45.01    139.76 o 
 -12  35   4      976.47     1262.11    260.16 o 
  -9  35   4      226.69      268.69    150.12 o 
  -6  35   4       31.94     -258.07    276.64 o 
 -29  36   4      653.31      615.38    176.12 o 
 -26  36   4     2774.08     2916.68    452.89 o 
 -23  36   4      362.20      262.56    129.78 o 
 -20  36   4      340.05      285.94    113.09 o 
 -17  36   4      117.99      159.50    221.74 o 
 -14  36   4        2.80       35.82    255.73 o 
 -11  36   4      141.11      137.84    142.97 o 
  -8  36   4        0.63      106.60    178.86 o 
 -25  37   4       29.89     -241.78    161.19 o 
 -22  37   4      160.17      431.09    256.01 o 
 -19  37   4        1.71      -28.36    108.22 o 
 -16  37   4       14.00      238.00    184.28 o 
 -13  37   4      381.34      671.09    197.23 o 
 -24  38   4        4.45      -67.13    166.35 o 
 -21  38   4        1.51      -74.14    169.00 o 
 -18  38   4      280.21      209.82    286.43 o 
   0   1   5    12495.25    13333.40    177.02 o 
  -2   2   5     8069.86     7975.06    137.60 o 
   1   2   5    67276.37    64959.43    390.11 o 
  -4   3   5    34952.48    36020.23    274.95 o 
  -1   3   5    12536.68    12132.56    160.49 o 
   2   3   5     2111.74     1897.04     70.36 o 
  -6   4   5    21048.40    22169.88    229.17 o 
  -3   4   5     2074.02     2070.31     66.33 o 
   0   4   5      286.80      228.33     24.40 o 
   3   4   5    37244.68    38497.13    347.54 o 
  -8   5   5    15091.30    15403.35    317.14 o 
  -5   5   5    89435.50    89074.75    792.56 o 
  -2   5   5    22193.79    22155.93    214.75 o 
   1   5   5    12478.83    12577.25    163.32 o 
   4   5   5      212.74      123.23     27.60 o 
 -10   6   5     4913.99     4348.48    152.49 o 
  -7   6   5      170.17      219.67     30.86 o 
  -4   6   5      275.88      271.57     46.66 o 
  -1   6   5      706.83      468.00     83.86 o 
   2   6   5     1613.79     1247.56    353.65 o 
   5   6   5     2568.09     2753.45    121.11 o 
 -12   7   5     2813.98     2840.86    108.50 o 
  -9   7   5     2988.72     3112.63    129.05 o 
  -6   7   5      328.65      247.47     27.34 o 
  -3   7   5     7159.06     7616.08    143.21 o 
   0   7   5    16936.44    17334.33    246.12 o 
   3   7   5     2853.84     2507.94    136.18 o 
   6   7   5     9064.78     9052.20    209.66 o 
 -14   8   5      118.14      117.78     62.84 o 
 -11   8   5       14.14        1.82     18.67 o 
  -8   8   5     3156.32     2905.10    126.92 o 
  -5   8   5     4174.25     3826.23    105.23 o 
  -2   8   5    33150.60    33943.88    499.83 o 
   1   8   5     3019.26     3220.67    127.57 o 
   4   8   5       12.40      -16.09     34.77 o 
   7   8   5     2026.99     1711.63     90.54 o 
 -16   9   5    15888.40    15931.14    482.71 o 
 -13   9   5      912.15     1070.88     77.40 o 
 -10   9   5    10601.64    10676.43    244.19 o 
  -7   9   5      702.87      518.01     59.08 o 
  -4   9   5    13660.98    12914.19    231.22 o 
  -1   9   5       59.59       80.06     21.38 o 
   2   9   5     8767.14     8760.78    278.99 o 
   5   9   5    13440.73    14146.50    272.28 o 
   8   9   5    11741.86    11265.00    273.50 o 
 -18  10   5     8003.53     7758.78    306.95 o 
 -15  10   5     2031.52     2013.11    121.49 o 
 -12  10   5    15782.01    15982.25    310.88 o 
  -9  10   5      390.42      499.87     54.42 o 
  -6  10   5    22104.07    18874.40    750.53 o 
  -3  10   5     6077.54     5963.77    152.75 o 
   0  10   5     7154.78     7373.68    204.78 o 
   3  10   5     4166.68     4328.37    167.78 o 
   6  10   5       28.40       83.85     40.96 o 
   9  10   5      524.70      361.44     74.15 o 
 -20  11   5    12801.45    11640.73    397.92 o 
 -17  11   5      276.23      217.66     34.00 o 
 -14  11   5     6586.70     6705.58    206.22 o 
 -11  11   5     6692.07     7131.31    198.83 o 
  -8  11   5     9267.35     9288.88    220.38 o 
  -5  11   5     8100.19     8334.66    163.32 o 
  -2  11   5     5638.55     6250.44    183.29 o 
   1  11   5    10233.92    10953.27    274.29 o 
   4  11   5    24298.47    25174.07    518.64 o 
   7  11   5    12488.13    13310.74    360.96 o 
  10  11   5     1587.21     1590.95    130.50 o 
 -22  12   5     2687.20     2676.01    154.54 o 
 -19  12   5      225.24      190.49     33.15 o 
 -16  12   5     2271.54     2277.42    139.58 o 
 -13  12   5       26.02        5.68     49.37 o 
 -10  12   5      293.04      299.80     59.40 o 
  -7  12   5      779.96      637.58     77.02 o 
  -4  12   5    36397.91    37087.88    335.52 o 
  -1  12   5    17506.69    17255.71    277.26 o 
   2  12   5      182.35      200.73     52.11 o 
   5  12   5     1244.02     1262.48    118.92 o 
   8  12   5       14.55       52.04     56.82 o 
  11  12   5     7739.61     7670.55    293.49 o 
 -24  13   5     1158.21      931.16     60.31 o 
 -21  13   5      298.10      275.13     44.57 o 
 -18  13   5     3978.56     4036.55    144.20 o 
 -15  13   5     1751.64     1760.18    123.92 o 
 -12  13   5    57656.88    59685.55    860.54 o 
  -9  13   5    23932.78    23015.18    356.99 o 
  -6  13   5     4365.03     4036.22    114.30 o 
  -3  13   5      233.62      197.71     23.72 o 
   0  13   5       12.21      -16.82     42.78 o 
   3  13   5     1665.22     1891.67    148.33 o 
   6  13   5      335.36      237.31     61.11 o 
   9  13   5     1072.44     1372.06    135.40 o 
  12  13   5     2323.08     2269.58    173.17 o 
 -26  14   5       52.07       -6.15     76.59 o 
 -23  14   5     1724.33     1484.05     84.63 o 
 -20  14   5    25145.48    26031.79    400.09 o 
 -17  14   5     7897.09     8021.84    311.99 o 
 -14  14   5      305.91      382.66     66.72 o 
 -11  14   5     3412.10     3190.58    143.90 o 
  -8  14   5     1293.36     1064.46     77.47 o 
  -5  14   5     1210.42     1297.69     68.74 o 
  -2  14   5     2967.59     2658.68    116.94 o 
   1  14   5    11773.23    11976.65    380.17 o 
   4  14   5      396.27      300.53     75.61 o 
   7  14   5    12330.35    13007.30    403.44 o 
  10  14   5       16.49      -87.99     97.24 o 
  13  14   5     1557.51     1410.33    227.33 o 
 -28  15   5     5163.09     4745.52    405.90 o 
 -25  15   5     1880.26     1658.11    174.53 o 
 -22  15   5     1710.57     1643.32    135.30 o 
 -19  15   5        7.20       21.67     90.63 o 
 -16  15   5     3232.36     3148.83    201.80 o 
 -13  15   5     4373.80     5004.78    285.00 o 
 -10  15   5    20468.87    21844.40    391.03 o 
  -7  15   5    23970.48    23499.46    283.82 o 
  -4  15   5     2538.77     2600.50     85.22 o 
  -1  15   5    51324.90    51731.80    666.97 o 
   2  15   5      459.28      541.99    156.56 o 
   5  15   5       61.09       20.08     59.57 o 
   8  15   5     9583.28     8663.39    343.81 o 
  11  15   5      379.07      394.82    133.00 o 
  14  15   5      197.72      164.59    169.44 o 
 -30  16   5      433.23       86.88    131.96 o 
 -27  16   5     2260.64     2030.56    461.28 o 
 -24  16   5     7573.11     6596.90    658.06 o 
 -21  16   5     3700.34     3433.51    202.16 o 
 -18  16   5     9050.71     9250.17    444.38 o 
 -15  16   5    17953.25    18970.24   1131.69 o 
 -12  16   5       35.40      133.41     53.87 o 
  -9  16   5    11338.46    11141.50    203.08 o 
  -6  16   5     3600.97     3767.61    108.21 o 
  -3  16   5     8735.19     8822.23    291.30 o 
   0  16   5      950.59     1010.06    135.27 o 
   3  16   5       97.59      103.19     54.45 o 
   6  16   5     1608.51     1434.34    243.50 o 
   9  16   5     3360.31     3446.90    231.43 o 
  12  16   5      430.73      284.86    127.40 o 
  15  16   5      302.27      117.78    129.10 o 
 -32  17   5     3802.90     3597.52    384.93 o 
 -29  17   5     1741.92     1500.64    260.68 o 
 -26  17   5     3286.60     3672.72    354.17 o 
 -23  17   5     5817.31     5865.63    276.72 o 
 -20  17   5     2948.77     2689.20    274.83 o 
 -17  17   5     4026.17     4138.77    352.06 o 
 -14  17   5    10827.83    11594.54    404.37 o 
 -11  17   5     4257.67     4719.55    248.26 o 
  -8  17   5     6894.78     6869.92    169.00 o 
  -5  17   5     1837.16     1608.80     69.63 o 
  -2  17   5    11598.01    11157.73    395.51 o 
   1  17   5    16711.28    16974.80    494.11 o 
   4  17   5     4735.83     4719.38    227.67 o 
   7  17   5     1101.61     1255.49    150.86 o 
  10  17   5        7.68       54.49    102.20 o 
  13  17   5       14.61       27.49    129.17 o 
  16  17   5      879.82      851.41    199.08 o 
 -34  18   5      621.68      733.55    183.29 o 
 -31  18   5     2440.55     2187.33    320.29 o 
 -28  18   5       23.53       84.50    109.87 o 
 -25  18   5     2073.31     2001.75    263.52 o 
 -22  18   5     2813.26     2771.11    196.79 o 
 -19  18   5    10718.13    11085.68    560.36 o 
 -16  18   5      144.66      207.63     93.08 o 
 -13  18   5     7228.35     7351.27    327.13 o 
 -10  18   5     7666.80     7670.60    200.72 o 
  -7  18   5     2303.94     2492.28     94.95 o 
  -4  18   5     1205.17     1043.08     63.35 o 
  -1  18   5     6185.48     6379.50    371.01 o 
   2  18   5     1324.11     1409.56    151.50 o 
   5  18   5     3758.06     3636.76    247.32 o 
   8  18   5      780.54      650.58    169.05 o 
  11  18   5     1376.55     1315.34    226.78 o 
  14  18   5      721.39      714.79    415.00 o 
  17  18   5        4.31     -118.25    149.78 o 
 -33  19   5       15.07      117.60    135.46 o 
 -30  19   5     4218.85     4213.27    426.24 o 
 -27  19   5     5165.03     6063.17    458.45 o 
 -24  19   5      443.55      426.25     83.37 o 
 -21  19   5     1094.82     1104.67    194.78 o 
 -18  19   5     3537.04     3405.67    235.07 o 
 -15  19   5    11692.42    12922.22    441.36 o 
 -12  19   5    11004.70    10730.27    411.58 o 
  -9  19   5      305.12      232.79     49.64 o 
  -6  19   5     4873.77     4916.98    162.15 o 
  -3  19   5    11419.63    11825.02    425.66 o 
   0  19   5     5917.11     5910.89    260.53 o 
   3  19   5      412.90      496.75    102.95 o 
   6  19   5     1429.38     1498.05    285.93 o 
   9  19   5     3834.84     4081.00    384.52 o 
  12  19   5     1710.57     2011.88    285.31 o 
  15  19   5       61.05      -33.72    152.31 o 
 -35  20   5     2237.80     2669.75    343.76 o 
 -32  20   5        0.59      219.55    158.60 o 
 -29  20   5      102.26      168.45    126.59 o 
 -26  20   5       17.54       94.48    109.38 o 
 -23  20   5     2676.68     2647.64    200.23 o 
 -20  20   5        3.25       85.91    228.30 o 
 -17  20   5     9427.28     9687.97    394.31 o 
 -14  20   5      316.14      372.63    106.40 o 
 -11  20   5    19879.18    22192.52    442.49 o 
  -8  20   5      768.11      793.90     67.84 o 
  -5  20   5     3211.39     3095.01    146.74 o 
  -2  20   5     2281.54     2267.29    205.47 o 
   1  20   5     1135.74     1319.03    138.10 o 
   4  20   5     5298.07     5274.81    306.53 o 
   7  20   5      279.14      296.64    124.51 o 
  10  20   5      525.74      724.03    483.77 o 
  13  20   5        1.75      -99.46    159.96 o 
 -34  21   5      215.66      708.85    215.83 o 
 -31  21   5       18.80      178.00    376.68 o 
 -28  21   5       50.06      228.00    149.83 o 
 -25  21   5     1581.52     1531.30    243.20 o 
 -22  21   5      536.80      599.72    156.53 o 
 -19  21   5    22349.88    21488.95    927.67 o 
 -16  21   5     3916.20     3987.65    257.16 o 
 -13  21   5     1571.24     1363.54    177.51 o 
 -10  21   5     4752.62     4665.85    213.45 o 
  -7  21   5     8585.02     9011.38    262.78 o 
  -4  21   5      424.50      311.38     88.42 o 
  -1  21   5      179.47      218.27     78.40 o 
   2  21   5     7532.65     7729.24    374.05 o 
   5  21   5       30.74      148.42    152.96 o 
   8  21   5     7565.37     7977.80    544.43 o 
  11  21   5     1326.41     1439.19    262.41 o 
  14  21   5        4.06       -8.08    153.06 o 
 -33  22   5      955.36     1084.53    245.24 o 
 -30  22   5     2025.37     1601.62    618.56 o 
 -27  22   5     6060.61     6656.51    727.19 o 
 -24  22   5      627.05      498.23    188.10 o 
 -21  22   5     1139.14     1246.06    210.33 o 
 -18  22   5      910.74     1059.47    156.91 o 
 -15  22   5       36.61       29.02     80.39 o 
 -12  22   5     1175.67     1287.40    111.95 o 
  -9  22   5       66.72       68.93     67.19 o 
  -6  22   5     1934.63     2188.02    142.10 o 
  -3  22   5       39.32       33.31     74.53 o 
   0  22   5     5373.52     5249.73    312.74 o 
   3  22   5      779.83      894.94    208.16 o 
   6  22   5      331.42      209.83    320.63 o 
   9  22   5      735.86      669.17    203.95 o 
  12  22   5      133.12      -64.51    175.29 o 
 -35  23   5     1287.25     1124.66    393.48 o 
 -32  23   5      164.94      398.56    168.79 o 
 -29  23   5       14.61      115.83    143.49 o 
 -26  23   5       57.55      187.12    123.55 o 
 -23  23   5     1100.93     1015.44    200.90 o 
 -20  23   5      143.89      120.26    120.98 o 
 -17  23   5     3618.81     3814.43    275.71 o 
 -14  23   5     4365.88     4599.79    220.14 o 
 -11  23   5       16.90       99.01     45.68 o 
  -8  23   5     4917.42     5763.65    209.92 o 
  -5  23   5     1080.16     1090.75    101.79 o 
  -2  23   5      456.94      420.92    106.34 o 
   1  23   5      237.13      311.97    192.62 o 
   4  23   5        3.00      114.06    212.14 o 
   7  23   5      314.43      379.94    163.73 o 
  10  23   5     4821.62     4240.82   1187.42 o 
 -34  24   5     1086.59     1342.40    260.10 o 
 -31  24   5      245.06      693.08    201.76 o 
 -28  24   5     1998.61     2250.30    358.19 o 
 -25  24   5     1055.19     1044.28    196.91 o 
 -22  24   5      539.48      591.29    150.68 o 
 -19  24   5     3623.59     2988.57    315.01 o 
 -16  24   5     6780.01     6143.41    461.41 o 
 -13  24   5      440.13      391.13    100.11 o 
 -10  24   5       95.46       42.18     52.71 o 
  -7  24   5     2456.69     2434.61    161.68 o 
  -4  24   5     1076.94      913.10    111.59 o 
  -1  24   5      187.97      152.83    104.59 o 
   2  24   5     9181.33    10654.16    619.52 o 
   5  24   5     5020.86     5935.09    475.09 o 
   8  24   5       49.89      177.38    162.60 o 
  11  24   5       94.20      222.34    158.46 o 
 -33  25   5     3871.85     3954.11    417.45 o 
 -30  25   5      420.45      521.25    161.42 o 
 -27  25   5       81.23      -47.31    139.49 o 
 -24  25   5      169.62       60.33    192.98 o 
 -21  25   5     1267.12     1299.80    223.66 o 
 -18  25   5      261.19      275.71    101.35 o 
 -15  25   5        1.15       59.24     68.20 o 
 -12  25   5      454.24      429.97     65.32 o 
  -9  25   5      130.36      111.06     63.40 o 
  -6  25   5    14216.69    14885.47    475.16 o 
  -3  25   5      274.15      274.75    115.82 o 
   0  25   5     2595.70     2416.74    299.56 o 
   3  25   5     1375.44     1698.45    470.43 o 
   6  25   5      983.55     1066.29    229.57 o 
   9  25   5        8.31      -95.13    144.08 o 
 -32  26   5      400.07      446.26    173.53 o 
 -29  26   5      517.83      483.10    239.33 o 
 -26  26   5     2010.83     2168.82    299.21 o 
 -23  26   5       45.73      144.25    201.73 o 
 -20  26   5      577.28      479.88    139.93 o 
 -17  26   5      571.07      618.45    113.03 o 
 -14  26   5     5658.60     6206.20    331.86 o 
 -11  26   5     2564.00     2780.61    192.85 o 
  -8  26   5     4751.96     5147.09    271.24 o 
  -5  26   5        0.37      -60.28    123.44 o 
  -2  26   5     1109.81      854.35    187.68 o 
   1  26   5       36.21     -131.91    147.51 o 
   4  26   5      233.52      285.22    136.90 o 
   7  26   5     1715.38     1817.83    339.02 o 
 -34  27   5      980.27     1107.33    372.43 o 
 -31  27   5      291.86       32.83    151.77 o 
 -28  27   5      154.48      135.03    118.55 o 
 -25  27   5        3.07      -28.13    104.07 o 
 -22  27   5      804.99     1226.65    220.57 o 
 -19  27   5      463.56      681.26    144.43 o 
 -16  27   5      604.80      710.88    121.43 o 
 -13  27   5      349.62      250.00    100.93 o 
 -10  27   5    11179.50    11236.69    487.24 o 
  -7  27   5      577.05      785.46    186.69 o 
  -4  27   5      266.55      569.78    181.87 o 
  -1  27   5      627.17      473.81    155.74 o 
   2  27   5      166.77      291.93    253.72 o 
   5  27   5     2350.04     2174.90    416.35 o 
 -33  28   5       89.67     -184.18    253.33 o 
 -30  28   5        6.64       40.58    196.95 o 
 -27  28   5        0.81      145.30    127.90 o 
 -24  28   5      421.67      245.50    148.31 o 
 -21  28   5     1560.03     1538.53    251.75 o 
 -18  28   5     4494.14     4360.84    303.41 o 
 -15  28   5     3227.84     3478.85    232.03 o 
 -12  28   5     2500.42     2917.53    210.96 o 
  -9  28   5     2682.28     2813.01    330.17 o 
  -6  28   5     2958.19     3078.13    354.60 o 
  -3  28   5     1671.79     1852.71    292.80 o 
   0  28   5      612.90      585.68    148.83 o 
   3  28   5     1568.57     2080.38    314.94 o 
 -32  29   5      703.99      422.88    174.51 o 
 -29  29   5       54.55      101.63    170.96 o 
 -26  29   5     2561.03     2783.63    337.60 o 
 -23  29   5      797.12      895.42    278.09 o 
 -20  29   5      342.66      662.88    119.27 o 
 -17  29   5     1004.05     1085.73    142.77 o 
 -14  29   5        0.71      128.19     96.31 o 
 -11  29   5        8.01        8.03     87.55 o 
  -8  29   5     1730.53     2297.89    316.47 o 
  -5  29   5     1486.47     1461.80    563.70 o 
  -2  29   5      208.03       -1.35    136.16 o 
   1  29   5     1249.74     1109.02    226.03 o 
   4  29   5      968.64     1173.95    354.50 o 
 -31  30   5       15.58      222.79    166.23 o 
 -28  30   5      154.01      191.13    131.86 o 
 -25  30   5      542.89      531.82    244.53 o 
 -22  30   5      385.76      292.00    176.33 o 
 -19  30   5      457.65      372.37    210.24 o 
 -16  30   5     4224.62     4391.77    273.42 o 
 -13  30   5     4568.77     4998.60    367.11 o 
 -10  30   5       20.17      388.65    172.68 o 
  -7  30   5     1812.88     1993.14    291.36 o 
  -4  30   5      692.09      733.98    206.87 o 
  -1  30   5      682.14      447.84    261.85 o 
   2  30   5      120.01      -46.10    164.24 o 
 -30  31   5       53.73     -204.49    160.61 o 
 -27  31   5      305.31      306.16    141.99 o 
 -24  31   5     3409.34     3811.33    306.93 o 
 -21  31   5     3378.45     3894.83    261.80 o 
 -18  31   5       70.76      148.74     87.41 o 
 -15  31   5      133.69      211.68     85.52 o 
 -12  31   5       23.26       85.54    167.34 o 
  -9  31   5       21.34       80.12    141.42 o 
  -6  31   5       44.82       69.85    125.76 o 
  -3  31   5      622.19      401.99    201.29 o 
   0  31   5       58.99     -168.20    187.72 o 
 -29  32   5      653.19      540.57    210.41 o 
 -26  32   5       62.52      132.55    105.66 o 
 -23  32   5       88.98      162.99    123.02 o 
 -20  32   5      474.33      511.36    150.19 o 
 -17  32   5       46.75      140.62    114.72 o 
 -14  32   5      223.23      400.87    126.84 o 
 -11  32   5      678.52      734.99    191.24 o 
  -8  32   5      136.49      227.51    146.54 o 
  -5  32   5     3850.99     3964.09    428.11 o 
  -2  32   5      295.24      -10.10    169.40 o 
 -28  33   5      595.01      438.77    160.09 o 
 -25  33   5     1395.39     1492.12    215.22 o 
 -22  33   5       52.48      153.42    107.95 o 
 -19  33   5       71.08       64.08    399.31 o 
 -16  33   5      716.34      559.21    153.29 o 
 -13  33   5     3077.13     3592.81    404.49 o 
 -10  33   5      887.11      876.54    214.84 o 
  -7  33   5      199.43      524.09    170.10 o 
  -4  33   5      227.01      144.45    142.70 o 
 -27  34   5       35.47      147.51    137.96 o 
 -24  34   5       18.43      -57.83    106.99 o 
 -21  34   5     1852.97     1729.46    290.42 o 
 -18  34   5      381.71      436.66    121.06 o 
 -15  34   5      165.78      230.46    135.81 o 
 -12  34   5       90.09      293.79    171.08 o 
  -9  34   5      642.21      586.58    187.66 o 
 -26  35   5        9.99      362.07    157.39 o 
 -23  35   5      853.46     1224.62    337.52 o 
 -20  35   5      102.60      163.89    107.36 o 
 -17  35   5      829.10     1172.23    205.46 o 
 -14  35   5      476.08      801.44    225.19 o 
 -11  35   5      833.16      727.17    219.47 o 
 -22  36   5       94.33       34.92    156.64 o 
 -19  36   5      647.22      282.31    173.61 o 
 -16  36   5      519.34      766.46    404.30 o 
 -13  36   5      105.89      189.18    245.78 o 
 -18  37   5        5.37      386.05    309.06 o 
   0   0   6   154323.08   159006.09   1932.86 o 
   1   1   6    13301.39    12333.43    188.41 o 
  -1   2   6    13264.30    13425.37    260.63 o 
   2   2   6     9215.26     9487.75    172.11 o 
  -3   3   6     5986.50     6151.39    139.00 o 
   0   3   6    22801.69    22595.37    266.42 o 
   3   3   6    11790.76    12177.57    198.34 o 
  -5   4   6      682.56      626.69     44.30 o 
  -2   4   6    35568.74    34846.63    328.85 o 
   1   4   6     1586.03      961.84    191.77 o 
   4   4   6    14729.43    15726.14    275.73 o 
  -7   5   6       85.94       47.05     26.18 o 
  -4   5   6     6284.42     6425.22    133.52 o 
  -1   5   6     2968.84     2567.47     84.43 o 
   2   5   6      171.73      149.64     32.88 o 
   5   5   6     4850.84     4920.77    128.86 o 
  -9   6   6     6050.73     5490.69    347.78 o 
  -6   6   6     7683.61     7651.88    161.31 o 
  -3   6   6     2856.57     2660.42     92.36 o 
   0   6   6     1068.30      953.40     59.95 o 
   3   6   6     1642.06     1863.56     95.92 o 
   6   6   6     3418.85     3511.47    177.91 o 
 -11   7   6      126.65      166.56     44.22 o 
  -8   7   6     1748.13     1189.82    219.16 o 
  -5   7   6     4905.54     4823.62    121.56 o 
  -2   7   6     7406.95     7555.42    165.07 o 
   1   7   6    27692.16    28818.71    315.57 o 
   4   7   6      607.62      580.02     59.83 o 
   7   7   6      348.71      375.89     84.73 o 
 -13   8   6      420.66      278.37     58.55 o 
 -10   8   6    17785.07    18291.93    354.25 o 
  -7   8   6    47652.51    47149.47    469.02 o 
  -4   8   6       47.25       53.77     24.60 o 
  -1   8   6     4159.31     4052.58    123.98 o 
   2   8   6      582.09      492.71     49.41 o 
   5   8   6      532.62      507.56     90.17 o 
   8   8   6     6606.84     6834.96    413.27 o 
 -15   9   6     6493.03     7108.53    335.83 o 
 -12   9   6      361.47      540.07     73.12 o 
  -9   9   6       88.37       81.21     36.07 o 
  -6   9   6     1598.66     1519.34     68.50 o 
  -3   9   6     2763.85     2382.87     89.84 o 
   0   9   6      769.14      758.70     67.48 o 
   3   9   6     7623.12     7483.37    225.48 o 
   6   9   6      379.12      291.95     88.96 o 
   9   9   6    16549.39    17334.50    670.30 o 
 -17  10   6       86.47       -6.95     86.78 o 
 -14  10   6     1341.34     1307.66     99.34 o 
 -11  10   6      871.03      736.48     71.74 o 
  -8  10   6     6721.92     6989.05    202.39 o 
  -5  10   6    34230.94    33709.22    330.40 o 
  -2  10   6        4.95       -9.12     26.84 o 
   1  10   6     7195.49     7541.31    192.52 o 
   4  10   6      311.87      287.94     53.19 o 
   7  10   6      247.36      178.94     57.30 o 
  10  10   6     1908.62     2051.92    253.57 o 
 -19  11   6     4976.70     5820.57    400.90 o 
 -16  11   6     6352.07     5524.73    237.06 o 
 -13  11   6     9455.84     8910.40    271.40 o 
 -10  11   6       89.21       71.31     38.96 o 
  -7  11   6    10996.82    11375.46    239.31 o 
  -4  11   6     1389.13     1472.67     83.88 o 
  -1  11   6     4704.92     4643.98    168.75 o 
   2  11   6        5.19      -64.47     57.12 o 
   5  11   6     1272.64     1160.16    110.76 o 
   8  11   6     1053.60      935.54    104.77 o 
  11  11   6     7034.66     5575.70    923.46 o 
 -21  12   6     8755.87     9157.84    520.84 o 
 -18  12   6      144.79      203.35    123.12 o 
 -15  12   6     4698.26     4040.98    222.30 o 
 -12  12   6      647.21      660.34     82.95 o 
  -9  12   6      194.16      859.55     90.47 o 
  -6  12   6     3830.65     3384.72    106.45 o 
  -3  12   6     1414.30     1344.94     68.62 o 
   0  12   6     5742.53     5773.04    202.04 o 
   3  12   6     4539.96     4753.91    311.00 o 
   6  12   6    10515.90    10942.21    339.29 o 
   9  12   6      484.88      473.95     95.01 o 
  12  12   6     2328.25     2482.14    282.81 o 
 -23  13   6      327.42      257.63    312.16 o 
 -20  13   6     2917.61     2823.85    309.28 o 
 -17  13   6    13382.23    13196.33    380.40 o 
 -14  13   6     1631.39     1453.12    135.82 o 
 -11  13   6     2193.39     2313.38    153.57 o 
  -8  13   6     7038.66     7380.25    211.39 o 
  -5  13   6    15947.34    16726.18    251.20 o 
  -2  13   6    12499.99    12854.28    271.10 o 
   1  13   6       62.07       63.94     37.87 o 
   4  13   6      697.29      764.05    123.69 o 
   7  13   6     5500.06     5298.02    246.63 o 
  10  13   6     6340.72     5843.29    433.51 o 
  13  13   6      144.14     -111.51    134.45 o 
 -25  14   6    12412.74    12136.60    637.90 o 
 -22  14   6     3158.56     3233.02    356.82 o 
 -19  14   6     2230.07     1895.48    124.29 o 
 -16  14   6      998.82     1272.80    116.67 o 
 -13  14   6     5669.16     6367.53    352.92 o 
 -10  14   6    10441.02    11145.14    287.55 o 
  -7  14   6     2311.34     1881.39    113.05 o 
  -4  14   6       83.16       65.17     24.37 o 
  -1  14   6     8974.63     8831.23    258.58 o 
   2  14   6     3295.42     3219.98    205.91 o 
   5  14   6      850.35      941.61    154.04 o 
   8  14   6      546.60      633.61     98.53 o 
  11  14   6      109.03      161.51    127.95 o 
  14  14   6     2321.76     1968.76    270.18 o 
 -27  15   6        1.98     -126.68    121.79 o 
 -24  15   6      563.17      505.13    253.66 o 
 -21  15   6      934.36      914.20    111.39 o 
 -18  15   6        7.72      142.12     99.56 o 
 -15  15   6     1548.31     2610.02    193.95 o 
 -12  15   6     1386.43     1610.63    161.87 o 
  -9  15   6    28600.72    29528.56    436.92 o 
  -6  15   6     9456.85    10485.99    218.87 o 
  -3  15   6     4527.00     4617.04    172.93 o 
   0  15   6       96.16       52.41     44.25 o 
   3  15   6        2.26        2.12     53.09 o 
   6  15   6     1264.23     1388.00    163.94 o 
   9  15   6       25.28      -25.76    101.36 o 
  12  15   6     1473.74     2213.92    298.76 o 
  15  15   6      363.62      230.22    112.67 o 
 -29  16   6      286.92      203.83    130.46 o 
 -26  16   6       30.45       52.76    147.59 o 
 -23  16   6     3478.68     3374.36    176.60 o 
 -20  16   6      763.70      745.63    174.53 o 
 -17  16   6     3516.85     3266.18    244.39 o 
 -14  16   6    25400.17    26438.25    600.84 o 
 -11  16   6     2338.15     2547.71    149.74 o 
  -8  16   6    14795.07    13929.33    524.21 o 
  -5  16   6    11380.95    10578.00    288.64 o 
  -2  16   6      862.54     1092.98    110.93 o 
   1  16   6        0.64       32.49     75.13 o 
   4  16   6     6646.60     7089.79    280.60 o 
   7  16   6      188.59      187.84    106.22 o 
  10  16   6     1119.85     1411.97    234.16 o 
  13  16   6     1345.33     1328.79    224.85 o 
  16  16   6      311.42       99.59    143.80 o 
 -31  17   6     1237.69     1219.93    478.89 o 
 -28  17   6       14.46       74.28    164.92 o 
 -25  17   6     3560.32     3510.60    365.77 o 
 -22  17   6     9736.83    10140.22    351.99 o 
 -19  17   6        7.02       26.59     63.36 o 
 -16  17   6    17218.60    16404.03    422.01 o 
 -13  17   6    30758.88    31731.13    686.93 o 
 -10  17   6     6622.35     7004.20    223.97 o 
  -7  17   6       13.87       18.18     33.73 o 
  -4  17   6     1964.81     2182.43    124.57 o 
  -1  17   6     1290.56     1244.66    150.21 o 
   2  17   6     6688.44     6294.06    309.90 o 
   5  17   6     1527.46     1458.56    147.15 o 
   8  17   6     1081.49     1049.88    336.27 o 
  11  17   6        5.34      193.10    136.28 o 
  14  17   6      163.13     -232.24    177.52 o 
 -33  18   6      858.40      890.71    211.93 o 
 -30  18   6     1063.86      988.84    238.53 o 
 -27  18   6      283.41      325.38    148.47 o 
 -24  18   6       17.14      -11.30    163.39 o 
 -21  18   6      500.85      636.36    111.11 o 
 -18  18   6     1489.64     1508.95    139.48 o 
 -15  18   6     2035.98     1915.11    178.38 o 
 -12  18   6    56646.26    59499.36    991.79 o 
  -9  18   6     2066.48     1860.77     87.39 o 
  -6  18   6     1696.63     1761.39     72.98 o 
  -3  18   6     1547.06     1694.22    184.55 o 
   0  18   6        2.12        9.54     71.49 o 
   3  18   6       37.30       -1.56     76.45 o 
   6  18   6      490.13      493.67    164.85 o 
   9  18   6     1321.22     1329.40    227.45 o 
  12  18   6     1304.66     1172.99    220.95 o 
  15  18   6     3965.49     4162.03    425.55 o 
 -32  19   6      269.77      227.93    162.91 o 
 -29  19   6     1193.25     1638.35    266.51 o 
 -26  19   6     1029.75     1064.90    289.03 o 
 -23  19   6     3583.91     3753.17    237.34 o 
 -20  19   6     3218.31     3857.32    501.26 o 
 -17  19   6       30.91      136.87     64.67 o 
 -14  19   6    10803.04    10462.64    417.11 o 
 -11  19   6    10608.85    10537.07    309.22 o 
  -8  19   6      118.93       63.18     46.01 o 
  -5  19   6     1696.96     1806.50    128.02 o 
  -2  19   6      533.70      558.92    109.25 o 
   1  19   6       88.30      106.49     71.29 o 
   4  19   6     8173.19     8031.86    522.01 o 
   7  19   6     2238.75     2198.96    288.19 o 
  10  19   6      475.84      196.84    293.60 o 
  13  19   6      395.33       -6.37    176.09 o 
 -31  20   6     2608.46     3008.00    426.89 o 
 -28  20   6     4308.28     4486.08    424.20 o 
 -25  20   6       22.23      359.97    195.94 o 
 -22  20   6      203.66      325.45    110.60 o 
 -19  20   6        9.89      -21.78     93.85 o 
 -16  20   6    19788.49    20245.74    886.16 o 
 -13  20   6      533.24      750.72    149.98 o 
 -10  20   6     4487.26     4392.97    146.15 o 
  -7  20   6      242.80      154.06     46.49 o 
  -4  20   6     2377.30     2624.59    198.27 o 
  -1  20   6     8644.33     8994.95    326.40 o 
   2  20   6      682.88      765.47    185.65 o 
   5  20   6     1136.74     1511.36    243.99 o 
   8  20   6      180.66      111.15    132.82 o 
  11  20   6     2193.10     2370.41    325.43 o 
 -33  21   6       17.97      164.53    151.42 o 
 -30  21   6      115.75      602.47    195.53 o 
 -27  21   6     4658.78     4745.52    437.37 o 
 -24  21   6     3846.12     4355.49    287.67 o 
 -21  21   6       23.18       25.09     83.85 o 
 -18  21   6     3436.37     4238.09    240.50 o 
 -15  21   6     1635.26     1691.56    189.05 o 
 -12  21   6     6696.95     6749.26    258.87 o 
  -9  21   6     2162.83     2684.33    110.44 o 
  -6  21   6     3934.47     3989.71    215.19 o 
  -3  21   6     1643.77     1788.19    185.89 o 
   0  21   6     1348.89     1330.21    257.65 o 
   3  21   6     2451.54     2363.50    294.11 o 
   6  21   6     1603.29     1433.56    258.66 o 
   9  21   6      378.79      970.31    212.61 o 
  12  21   6      529.50      292.02    360.49 o 
 -32  22   6     3674.08     4074.53    469.03 o 
 -29  22   6      814.21      986.55    273.72 o 
 -26  22   6       48.35       74.68    251.59 o 
 -23  22   6     1005.91      988.06    142.57 o 
 -20  22   6      790.88      835.66    143.00 o 
 -17  22   6     6031.73     5974.39    283.81 o 
 -14  22   6     7749.42     7648.13    383.21 o 
 -11  22   6     1892.23     1959.13    119.13 o 
  -8  22   6     4891.36     5489.69    170.89 o 
  -5  22   6     7207.66     6613.13    630.12 o 
  -2  22   6      227.54       80.69     81.14 o 
   1  22   6     1569.78     1522.48    241.83 o 
   4  22   6       87.54      177.81    120.10 o 
   7  22   6     1568.66     1540.18    288.55 o 
  10  22   6      127.65     -138.61    154.24 o 
 -31  23   6     1328.04     1402.93    449.45 o 
 -28  23   6        0.51       62.84    135.12 o 
 -25  23   6       56.21       20.64     98.49 o 
 -22  23   6      639.02      815.42    138.35 o 
 -19  23   6      293.99      342.92    101.87 o 
 -16  23   6     5837.88     5984.51    353.93 o 
 -13  23   6     1468.30     1490.79    159.34 o 
 -10  23   6      285.43      251.56     59.59 o 
  -7  23   6       78.67      134.33    102.91 o 
  -4  23   6        7.19      107.17    259.44 o 
  -1  23   6     2257.37     2574.52    308.15 o 
   2  23   6      428.72      448.56    181.36 o 
   5  23   6     2563.29     2809.29    344.30 o 
   8  23   6      134.87       15.58    126.13 o 
 -30  24   6     2212.93     2990.16    463.02 o 
 -27  24   6        7.58     -133.08    313.82 o 
 -24  24   6      740.41      936.10    145.47 o 
 -21  24   6       28.46      112.49    103.72 o 
 -18  24   6      303.13      451.79    137.15 o 
 -15  24   6      189.49      810.70    187.06 o 
 -12  24   6        4.26       63.19     79.31 o 
  -9  24   6      155.64      128.72     65.18 o 
  -6  24   6     1374.77     1058.36    188.11 o 
  -3  24   6     6217.20     7302.93    523.51 o 
   0  24   6      401.40      555.59    176.31 o 
   3  24   6     3169.20     3027.29    359.22 o 
   6  24   6      324.73      587.23    180.54 o 
 -32  25   6      441.73      358.97    239.79 o 
 -29  25   6      343.42      272.71    138.69 o 
 -26  25   6      190.49      200.95    141.26 o 
 -23  25   6      199.91      196.39    156.60 o 
 -20  25   6       35.18      -35.90    104.49 o 
 -17  25   6        1.07       36.47     91.91 o 
 -14  25   6     2336.49     2653.87    176.27 o 
 -11  25   6     7723.98     9270.15    335.76 o 
  -8  25   6      639.87      873.87    218.66 o 
  -5  25   6     2131.41     1898.67    277.78 o 
  -2  25   6      271.40      425.44    176.05 o 
   1  25   6       25.04      -91.69    131.93 o 
   4  25   6      165.17      298.52    270.02 o 
   7  25   6      661.49      791.80    219.57 o 
 -31  26   6       15.62      -64.55    140.03 o 
 -28  26   6      240.00      429.06    312.13 o 
 -25  26   6       36.39      137.69     90.98 o 
 -22  26   6     2113.47     1923.15    222.39 o 
 -19  26   6     5043.41     5421.28    348.29 o 
 -16  26   6      864.65      905.90    133.12 o 
 -13  26   6     1059.45     1077.08    114.02 o 
 -10  26   6       59.61      143.27     94.86 o 
  -7  26   6      339.69      415.83    166.30 o 
  -4  26   6       95.98       40.60    320.60 o 
  -1  26   6      780.76      931.26    219.12 o 
   2  26   6     1397.70     1478.36    273.02 o 
   5  26   6     2793.56     3286.54    390.85 o 
 -30  27   6      468.15      271.65    208.08 o 
 -27  27   6     2028.43     2052.43    310.38 o 
 -24  27   6        5.75      165.15     95.08 o 
 -21  27   6     1381.00     1692.17    210.85 o 
 -18  27   6      187.29      258.05    159.98 o 
 -15  27   6     1190.34     1236.87    128.14 o 
 -12  27   6     1132.96     1402.07    199.77 o 
  -9  27   6      372.78      363.93    117.54 o 
  -6  27   6      370.13      203.35    125.25 o 
  -3  27   6     4693.70     5433.69    465.09 o 
   0  27   6     4254.49     4433.04    437.48 o 
   3  27   6      128.80      444.22    173.79 o 
 -29  28   6      251.84      232.73    350.92 o 
 -26  28   6      564.77      637.08    220.34 o 
 -23  28   6      307.52      305.48    115.30 o 
 -20  28   6       14.81        0.58     91.87 o 
 -17  28   6      289.95      305.16     93.46 o 
 -14  28   6       72.51      116.66     95.54 o 
 -11  28   6     2990.85     3857.54    322.08 o 
  -8  28   6     4549.96     5510.42    469.32 o 
  -5  28   6      349.85      101.45    201.68 o 
  -2  28   6       57.13      110.28    538.04 o 
   1  28   6      764.84      801.05    247.70 o 
 -28  29   6      237.68      312.49    151.28 o 
 -25  29   6      504.74      374.09    117.89 o 
 -22  29   6        5.35     -190.36    183.94 o 
 -19  29   6     2244.48     2680.53    219.27 o 
 -16  29   6      303.55      425.87    122.57 o 
 -13  29   6      446.16      473.70    128.08 o 
 -10  29   6     1157.17     1144.65    229.64 o 
  -7  29   6     2138.93     2080.79    303.72 o 
  -4  29   6      412.53      244.07    144.01 o 
  -1  29   6        6.59       24.18    438.66 o 
 -27  30   6      108.24      -69.03    135.88 o 
 -24  30   6       16.26     -154.36    146.47 o 
 -21  30   6      615.01      651.28    129.98 o 
 -18  30   6       15.72     -123.45     83.64 o 
 -15  30   6     1714.16     1347.70    256.18 o 
 -12  30   6     2767.64     2671.34    280.98 o 
  -9  30   6      207.61      179.44    236.16 o 
  -6  30   6     1154.22      908.03    247.55 o 
  -3  30   6      210.85       83.51    124.51 o 
 -26  31   6       21.61     -192.69    153.89 o 
 -23  31   6      867.86      820.62    135.90 o 
 -20  31   6     1068.33     1319.26    209.99 o 
 -17  31   6      684.59      697.53    159.15 o 
 -14  31   6     1136.28     1171.57    207.06 o 
 -11  31   6      588.53      626.69    206.19 o 
  -8  31   6      451.87      364.04    368.92 o 
  -5  31   6      572.66      284.50    164.10 o 
 -25  32   6      298.40      362.13    117.20 o 
 -22  32   6      467.23      420.56    131.07 o 
 -19  32   6      291.14      640.77    218.79 o 
 -16  32   6        2.16       -3.75    106.87 o 
 -13  32   6      459.04      496.61    197.63 o 
 -10  32   6     1916.42     2081.87    318.33 o 
  -7  32   6        2.08       73.75    139.03 o 
 -24  33   6        0.05      285.56    165.60 o 
 -21  33   6     1241.19     1566.86    325.50 o 
 -18  33   6     3119.28     4041.76    354.72 o 
 -15  33   6       97.14      -39.11    112.72 o 
 -12  33   6       54.23      -23.06    142.34 o 
  -9  33   6       96.14     -143.05    251.45 o 
 -23  34   6       62.31      488.26    260.80 o 
 -20  34   6      103.10      408.12    276.51 o 
 -17  34   6        3.81      473.24    297.12 o 
 -14  34   6       55.53      124.59    255.06 o 
 -11  34   6      104.37     -297.26    274.79 o 
 -19  35   6      254.72      224.87    276.45 o 
 -16  35   6     1371.13     1941.09    472.87 o 
  -1   1   7     7242.65     5269.58   1118.70 o 
  -3   2   7     8710.43     8885.76    192.77 o 
   0   2   7     6314.04     6591.08    166.61 o 
  -5   3   7    35164.20    36621.47    380.40 o 
  -2   3   7     1515.47     1209.73    129.05 o 
   1   3   7     2325.16     2324.40     98.23 o 
  -7   4   7     7561.67     7471.94    168.92 o 
  -4   4   7      551.95      408.79     60.35 o 
  -1   4   7     3802.90     3889.18    127.29 o 
   2   4   7      591.06      593.28     51.86 o 
  -9   5   7     3712.04     3730.12    134.95 o 
  -6   5   7     3798.05     3786.85    123.93 o 
  -3   5   7    11764.76    11595.44    209.18 o 
   0   5   7    13718.74    13953.43    223.90 o 
   3   5   7     3171.33     3262.41    111.23 o 
 -11   6   7     9808.55     9421.92    400.72 o 
  -8   6   7     4274.18     3969.16    155.69 o 
  -5   6   7     6237.83     6447.11    155.57 o 
  -2   6   7     1959.92     1733.61     89.83 o 
   1   6   7     4874.41     4918.61    137.82 o 
   4   6   7     5111.22     4969.49    181.73 o 
 -13   7   7     1093.38     1194.97    146.39 o 
 -10   7   7      183.67      215.66     49.65 o 
  -7   7   7     7246.98     6722.81    309.27 o 
  -4   7   7     5819.91     5821.03    149.24 o 
  -1   7   7     2457.17     2303.59     94.19 o 
   2   7   7       83.10      104.12     42.83 o 
   5   7   7      254.60      180.48     73.91 o 
 -15   8   7     6367.81     6934.86    431.63 o 
 -12   8   7     5722.27     5277.41    197.11 o 
  -9   8   7      188.66      136.97     43.44 o 
  -6   8   7      543.85      503.38     46.64 o 
  -3   8   7     1202.46     1164.98     69.85 o 
   0   8   7    12715.77    13226.20    207.76 o 
   3   8   7     1915.08     2081.72    114.00 o 
   6   8   7     2102.92     2423.36    254.95 o 
 -17   9   7     1622.40     1594.92    229.09 o 
 -14   9   7      641.96      493.39    121.14 o 
 -11   9   7     1429.07     1458.93    128.25 o 
  -8   9   7    14183.34    14487.27    335.14 o 
  -5   9   7      469.46      412.99     45.08 o 
  -2   9   7     7834.46     7832.31    173.49 o 
   1   9   7     3199.67     3309.42    141.75 o 
   4   9   7    10010.64     9665.42    309.93 o 
   7   9   7       45.07       89.70     99.06 o 
 -19  10   7       17.39       69.64    109.80 o 
 -16  10   7       54.65       77.27    101.83 o 
 -13  10   7      646.53      449.38     88.28 o 
 -10  10   7     5832.44     5908.76    239.62 o 
  -7  10   7      120.01       41.68     34.29 o 
  -4  10   7    42555.13    44863.01    431.19 o 
  -1  10   7     9357.29     8959.52    263.78 o 
   2  10   7     4028.00     4180.92    180.45 o 
   5  10   7     1327.94     1085.64    106.58 o 
   8  10   7      548.26      494.29    141.20 o 
 -21  11   7      885.29     1275.97    238.80 o 
 -18  11   7     1683.23     2123.31    257.36 o 
 -15  11   7     2054.47     1869.91    121.38 o 
 -12  11   7     9461.88    10011.01    402.57 o 
  -9  11   7     1114.72      680.42    195.94 o 
  -6  11   7      724.51      652.71     49.77 o 
  -3  11   7      462.67      505.36     54.11 o 
   0  11   7      508.33      500.23     71.05 o 
   3  11   7      532.53      429.48    173.47 o 
   6  11   7      291.43      273.33     57.99 o 
   9  11   7     3354.90     3479.59    590.21 o 
 -23  12   7       20.21     -147.58     98.39 o 
 -20  12   7    12653.73    11997.56    618.27 o 
 -17  12   7      434.94      247.82     78.07 o 
 -14  12   7       13.09       16.02     63.20 o 
 -11  12   7      844.18      782.17    103.74 o 
  -8  12   7      444.37      430.76     56.63 o 
  -5  12   7     4168.50     4195.38    117.47 o 
  -2  12   7    30280.17    32086.43    504.42 o 
   1  12   7     2005.82     2205.01    216.31 o 
   4  12   7      118.77       86.58     55.66 o 
   7  12   7     2641.06     2837.39    298.76 o 
  10  12   7     1233.50     1174.47    228.12 o 
 -25  13   7       79.66      -98.08    159.51 o 
 -22  13   7     3744.81     3147.19    334.24 o 
 -19  13   7      965.72     1016.55    185.08 o 
 -16  13   7     1637.07     1482.77    119.37 o 
 -13  13   7     3234.86     3223.45    208.27 o 
 -10  13   7     5278.89     5158.67    243.05 o 
  -7  13   7      693.31      657.11     71.10 o 
  -4  13   7     3502.99     3812.66    125.51 o 
  -1  13   7     1835.20     1570.69    105.06 o 
   2  13   7     1102.83     1184.67    169.07 o 
   5  13   7      104.94       15.82    140.09 o 
   8  13   7      497.77      168.13    341.30 o 
  11  13   7     1307.74     1219.16    226.40 o 
 -27  14   7      217.22      260.00    123.64 o 
 -24  14   7      783.29     1130.89    209.68 o 
 -21  14   7     2910.99     2773.27    373.73 o 
 -18  14   7    10395.58    10447.60    318.19 o 
 -15  14   7      708.96      872.07     96.72 o 
 -12  14   7     1160.89     1105.01    131.75 o 
  -9  14   7     2035.02     2038.42    123.15 o 
  -6  14   7    15809.31    15676.89    460.69 o 
  -3  14   7     2918.82     3229.22    144.72 o 
   0  14   7     1488.80     1095.69    188.61 o 
   3  14   7      125.59       33.98     51.59 o 
   6  14   7      875.54      859.77    176.24 o 
   9  14   7     7819.44     7316.52    504.46 o 
  12  14   7     1087.26      852.24    294.10 o 
 -29  15   7      722.65      385.46    423.76 o 
 -26  15   7     2990.04     3124.30    353.34 o 
 -23  15   7     3469.84     3261.72    344.39 o 
 -20  15   7     1468.17     1284.89    227.65 o 
 -17  15   7       67.29       20.31     70.87 o 
 -14  15   7     3235.12     2978.66    212.41 o 
 -11  15   7      301.31      220.99     79.86 o 
  -8  15   7     4443.70     4464.70    175.69 o 
  -5  15   7       98.52       59.89     38.36 o 
  -2  15   7     3091.71     3215.26    151.69 o 
   1  15   7     9394.93     9208.92    371.25 o 
   4  15   7     1511.38     1589.93    168.95 o 
   7  15   7     5425.60     5282.35    428.86 o 
  10  15   7       51.64       25.49    136.64 o 
  13  15   7     1037.08     1093.10    225.25 o 
 -31  16   7        9.82       65.04    208.90 o 
 -28  16   7      218.97       15.78    136.22 o 
 -25  16   7      463.23      606.02    183.34 o 
 -22  16   7    10287.58    10906.93    606.47 o 
 -19  16   7     5196.84     5431.38    260.40 o 
 -16  16   7      277.64      233.34     65.01 o 
 -13  16   7      291.07      413.57    145.17 o 
 -10  16   7     3087.51     2932.75    165.01 o 
  -7  16   7      226.22      178.81     33.27 o 
  -4  16   7     3688.63     3888.61    163.06 o 
  -1  16   7      469.09      455.72    109.18 o 
   2  16   7      240.01      124.90     65.05 o 
   5  16   7     4681.02     4216.47    377.03 o 
   8  16   7      555.25      374.69    143.89 o 
  11  16   7      302.85      304.31    236.18 o 
  14  16   7      420.48       37.42    159.95 o 
 -30  17   7     4007.20     3791.51    405.58 o 
 -27  17   7     1573.46     1510.05    256.43 o 
 -24  17   7       78.37       61.83    123.17 o 
 -21  17   7      720.94      619.04    209.96 o 
 -18  17   7      424.46      372.92    103.35 o 
 -15  17   7      749.78      791.73    105.75 o 
 -12  17   7       87.70       96.79     68.24 o 
  -9  17   7      898.67     1050.49    103.22 o 
  -6  17   7     3534.01     3674.94    167.03 o 
  -3  17   7     7342.19     7266.29    253.50 o 
   0  17   7     1792.93     1922.41    183.61 o 
   3  17   7      506.40      276.62    119.13 o 
   6  17   7      245.11      139.85    126.28 o 
   9  17   7     1192.10      996.29    228.10 o 
  12  17   7      435.75      280.10    252.02 o 
 -29  18   7      511.68      226.35    580.73 o 
 -26  18   7      421.97      335.91    155.14 o 
 -23  18   7       62.83       55.86    112.38 o 
 -20  18   7     1880.91     2000.54    172.49 o 
 -17  18   7     2021.76     2114.10    165.26 o 
 -14  18   7      640.70      749.74    125.97 o 
 -11  18   7     1970.71     2079.30    147.55 o 
  -8  18   7      118.85      109.07     32.17 o 
  -5  18   7      634.17      649.66     74.85 o 
  -2  18   7      625.42      540.61    109.35 o 
   1  18   7     3468.27     3507.92    331.38 o 
   4  18   7      156.02       80.45    113.20 o 
   7  18   7     2880.54     3022.25    422.68 o 
  10  18   7      665.22      570.43    146.18 o 
  13  18   7       65.72     -258.85    185.94 o 
 -31  19   7      201.41      299.59    186.16 o 
 -28  19   7     1786.83     2189.55    315.78 o 
 -25  19   7      981.66     1201.61    257.45 o 
 -22  19   7     1366.23     1420.70    240.70 o 
 -19  19   7     3945.06     4089.31    383.53 o 
 -16  19   7      464.17      536.87     97.15 o 
 -13  19   7      500.32      380.24    122.82 o 
 -10  19   7      978.48     1018.10    134.45 o 
  -7  19   7        4.29        3.33     55.19 o 
  -4  19   7       81.49      121.24     71.97 o 
  -1  19   7     7112.74     6746.12    479.54 o 
   2  19   7     4745.47     5058.64    420.46 o 
   5  19   7     1267.13     1156.97    206.31 o 
   8  19   7      122.48      161.27    224.26 o 
  11  19   7      154.50      378.46    161.21 o 
 -30  20   7      260.78       57.33    118.92 o 
 -27  20   7      847.27      775.52    203.93 o 
 -24  20   7      151.05      135.76    151.97 o 
 -21  20   7       86.06      -50.10     95.33 o 
 -18  20   7      694.70      948.32    146.52 o 
 -15  20   7        0.48      162.47    128.76 o 
 -12  20   7     1114.51     1163.45    142.92 o 
  -9  20   7     6621.54     7700.89    247.60 o 
  -6  20   7     5348.51     5831.94    295.82 o 
  -3  20   7     1371.28     1394.77    232.80 o 
   0  20   7     1246.16     1082.69    212.35 o 
   3  20   7      503.28      328.83    120.70 o 
   6  20   7      593.71      539.81    175.47 o 
   9  20   7      140.28       -2.28    104.34 o 
 -29  21   7      104.43      264.49    137.02 o 
 -26  21   7      593.47      577.26    305.44 o 
 -23  21   7      589.86      661.17    183.89 o 
 -20  21   7      637.12      676.76    156.39 o 
 -17  21   7     7080.91     6956.48    364.36 o 
 -14  21   7     1900.41     2941.59    218.98 o 
 -11  21   7     1542.49     1685.28    170.59 o 
  -8  21   7     2215.73     2698.85    206.84 o 
  -5  21   7      755.39      843.73    150.98 o 
  -2  21   7       49.46      -53.70    209.71 o 
   1  21   7      445.98      328.24    255.23 o 
   4  21   7     2244.82     2483.38    314.27 o 
   7  21   7      924.15      754.52    180.96 o 
 -28  22   7      445.76      382.99    170.83 o 
 -25  22   7     4509.50     5155.01    502.58 o 
 -22  22   7      941.24      804.75    266.76 o 
 -19  22   7      943.43      712.03    132.05 o 
 -16  22   7        0.51      -66.94     85.96 o 
 -13  22   7      708.21      655.40    108.15 o 
 -10  22   7      173.58       84.87     80.98 o 
  -7  22   7      369.87      356.07    112.72 o 
  -4  22   7      963.10     1168.94    230.20 o 
  -1  22   7     1009.17      914.43    210.07 o 
   2  22   7     6186.69     6485.46    513.79 o 
   5  22   7        2.61      196.78    155.43 o 
   8  22   7       12.06       24.47    116.41 o 
 -30  23   7      285.12      385.38    216.11 o 
 -27  23   7       27.52       96.66    125.61 o 
 -24  23   7      568.66      357.27    346.89 o 
 -21  23   7     2753.95     2637.28    233.66 o 
 -18  23   7      534.82      132.19     97.58 o 
 -15  23   7      802.69      551.52    112.81 o 
 -12  23   7       10.80       13.17     77.00 o 
  -9  23   7     1456.76     1447.43    172.65 o 
  -6  23   7     3980.45     4527.92    430.60 o 
  -3  23   7      353.35      399.59    172.79 o 
   0  23   7     1633.72     1656.45    263.32 o 
   3  23   7        8.04       -1.87    119.85 o 
   6  23   7       98.17       95.77    136.99 o 
 -29  24   7     3767.88     4360.45    447.88 o 
 -26  24   7      863.43      745.27    187.10 o 
 -23  24   7       41.72      117.34    109.61 o 
 -20  24   7      252.53       85.17    100.41 o 
 -17  24   7      215.94      198.96     99.34 o 
 -14  24   7     2365.41     2560.77    213.07 o 
 -11  24   7      115.72      127.93     93.62 o 
  -8  24   7     1010.92      995.40    165.76 o 
  -5  24   7      379.65      821.40    215.04 o 
  -2  24   7     1211.06     1175.36    220.94 o 
   1  24   7      266.38      208.41    132.86 o 
   4  24   7     1925.97     2165.65    318.84 o 
 -28  25   7      699.42      681.23    202.74 o 
 -25  25   7        4.88      -29.13    146.85 o 
 -22  25   7      710.85      778.87    201.18 o 
 -19  25   7      545.76      476.96    114.78 o 
 -16  25   7     2451.24     2718.46    224.65 o 
 -13  25   7      503.95      253.90     90.16 o 
 -10  25   7     3290.78     3623.82    304.56 o 
  -7  25   7     2109.71     2333.37    318.40 o 
  -4  25   7     3322.42     3852.95    395.22 o 
  -1  25   7     1040.66     1036.07    214.39 o 
   2  25   7     1349.77     1654.70    281.43 o 
 -27  26   7     1330.19     1315.66    257.33 o 
 -24  26   7      872.23      846.27    377.87 o 
 -21  26   7      851.16      955.91    188.89 o 
 -18  26   7     2343.08     3078.88    273.48 o 
 -15  26   7      442.62      378.72    102.64 o 
 -12  26   7     1980.01     2086.21    234.62 o 
  -9  26   7      635.58     1044.06    185.00 o 
  -6  26   7        3.41      261.44    153.79 o 
  -3  26   7       65.00      236.23    246.80 o 
   0  26   7     1236.78     1870.91    308.59 o 
   3  26   7      590.95      376.37    287.07 o 
 -26  27   7      202.39      220.30    337.46 o 
 -23  27   7      309.86       64.64    261.24 o 
 -20  27   7       23.56        0.37    130.77 o 
 -17  27   7      463.99      625.85    117.56 o 
 -14  27   7      270.45      145.33    107.79 o 
 -11  27   7      114.71      193.50    143.95 o 
  -8  27   7     4904.63     6065.43    506.53 o 
  -5  27   7     2369.09     2720.61    347.27 o 
  -2  27   7      156.09     -229.88    449.35 o 
   1  27   7     1062.91     1105.86    388.09 o 
 -25  28   7       11.97     -269.39    179.59 o 
 -22  28   7      530.37      412.12    163.63 o 
 -19  28   7      130.01      197.64    105.34 o 
 -16  28   7     5182.44     5563.44    331.85 o 
 -13  28   7     1710.51     1551.80    211.11 o 
 -10  28   7      291.79       28.94    134.08 o 
  -7  28   7      103.20      337.13    227.08 o 
  -4  28   7      390.40      256.85    207.85 o 
  -1  28   7      100.50      285.94    262.78 o 
 -24  29   7     2207.85     2692.22    347.98 o 
 -21  29   7      398.60      346.80    150.28 o 
 -18  29   7       50.67       15.39     90.41 o 
 -15  29   7       70.95       30.80     90.97 o 
 -12  29   7      865.70      916.31    169.64 o 
  -9  29   7       13.18      -38.80    140.68 o 
  -6  29   7      316.61      408.76    193.71 o 
  -3  29   7      269.39      293.82    238.49 o 
 -23  30   7      121.98      162.50    202.75 o 
 -20  30   7      556.62      577.47    144.35 o 
 -17  30   7      866.84      722.93    193.24 o 
 -14  30   7      399.59      427.80    131.37 o 
 -11  30   7     1271.42     1322.52    262.01 o 
  -8  30   7      531.90      588.10    186.32 o 
  -5  30   7      650.90      653.12    348.88 o 
 -22  31   7      548.62      -54.54    204.29 o 
 -19  31   7     1026.62     1196.67    235.56 o 
 -16  31   7       92.51      114.08    115.35 o 
 -13  31   7     2511.97     2388.62    598.77 o 
 -10  31   7      257.88     -266.80    300.69 o 
  -7  31   7       22.83      960.95    388.80 o 
 -21  32   7       57.87      -37.59    144.93 o 
 -18  32   7      719.78      802.07    272.50 o 
 -15  32   7     1659.27     1896.91    392.64 o 
 -12  32   7     1025.65      326.88    200.97 o 
   0   1   8     3994.72     3926.46    149.50 o 
  -2   2   8     7165.42     7313.84    191.43 o 
   1   2   8        6.73      -33.32     25.86 o 
  -4   3   8     4710.03     4602.26    152.15 o 
  -1   3   8      289.37      239.65     46.83 o 
   2   3   8     2168.45     2420.11     99.66 o 
  -6   4   8        5.96       24.39     34.36 o 
  -3   4   8     2590.75     2764.88    119.64 o 
   0   4   8     1531.80     1455.97     77.43 o 
   3   4   8     1025.96     1105.95     68.68 o 
  -8   5   8     3078.57     3157.97    127.06 o 
  -5   5   8     2357.25     2394.60    124.85 o 
  -2   5   8    20431.57    20803.43    324.75 o 
   1   5   8     4686.34     4335.36    128.66 o 
   4   5   8     1314.79     1237.87     80.08 o 
 -10   6   8     3894.91     3094.60    344.92 o 
  -7   6   8    13794.08    13383.86    301.32 o 
  -4   6   8     1085.43      617.06    226.90 o 
  -1   6   8     1001.67     1038.09     76.71 o 
   2   6   8     2941.10     3049.78    127.87 o 
   5   6   8       17.10       18.73     67.33 o 
 -12   7   8      268.32      181.58     69.04 o 
  -9   7   8      402.20      221.82     79.28 o 
  -6   7   8     1617.22     1537.33     98.51 o 
  -3   7   8      127.30      188.53     40.03 o 
   0   7   8     4614.31     4775.05    154.09 o 
   3   7   8     7913.07     9031.69    280.30 o 
   6   7   8       53.32       33.35     81.45 o 
 -14   8   8      673.45      547.52    143.36 o 
 -11   8   8       81.19       42.99     42.50 o 
  -8   8   8      967.04      658.68    162.99 o 
  -5   8   8    14032.71    14342.25    300.98 o 
  -2   8   8      739.80      823.97     68.57 o 
   1   8   8     4159.53     4418.69    185.13 o 
   4   8   8      532.70      417.14    118.67 o 
   7   8   8     1543.05     1533.44    246.52 o 
 -16   9   8     3475.62     3581.00    337.71 o 
 -13   9   8     4138.55     4132.06    351.23 o 
 -10   9   8      162.18       98.14     47.55 o 
  -7   9   8     1661.22     1092.29    224.08 o 
  -4   9   8      721.50      631.48     55.92 o 
  -1   9   8     2942.97     2840.52    118.07 o 
   2   9   8      524.95      452.64     72.38 o 
   5   9   8      355.19       43.00     90.33 o 
   8   9   8        8.11      -13.30     87.25 o 
 -18  10   8      169.47      122.58    133.70 o 
 -15  10   8      130.63     -127.86    114.40 o 
 -12  10   8     7677.30     7529.27    248.94 o 
  -9  10   8     3747.18     3743.01    204.36 o 
  -6  10   8      748.01      680.32     57.67 o 
  -3  10   8        1.00       59.04     40.15 o 
   0  10   8      119.74      201.19     49.94 o 
   3  10   8     5270.67     5304.22    387.10 o 
   6  10   8     2969.89     3084.34    310.56 o 
   9  10   8     1702.26     1640.85    257.81 o 
 -20  11   8     4051.60     4192.11    382.66 o 
 -17  11   8    11158.28    10687.25    578.30 o 
 -14  11   8      867.02      737.73     95.77 o 
 -11  11   8        5.44      -21.89     40.97 o 
  -8  11   8     2959.52     2753.36    181.45 o 
  -5  11   8     2191.13     2401.14    106.38 o 
  -2  11   8     3700.09     3934.13    125.75 o 
   1  11   8     3390.39     3512.49    180.63 o 
   4  11   8        5.66       69.92     99.13 o 
   7  11   8     3836.11     3938.06    367.01 o 
  10  11   8     1146.34     1381.03    241.60 o 
 -22  12   8      613.20      820.70    179.89 o 
 -19  12   8      338.62      331.46    175.81 o 
 -16  12   8      829.73      749.33    159.14 o 
 -13  12   8        2.79       22.97     48.53 o 
 -10  12   8        2.73       28.89     56.91 o 
  -7  12   8       35.57       53.83     47.15 o 
  -4  12   8      585.37      743.64     69.55 o 
  -1  12   8     7676.33     8609.72    239.90 o 
   2  12   8     4813.46     4591.74    374.25 o 
   5  12   8      974.45     1060.68    207.45 o 
   8  12   8      756.92      597.40    171.65 o 
  11  12   8       56.85      446.00    166.59 o 
 -24  13   8      537.04      312.19    139.98 o 
 -21  13   8        0.81     -115.77    129.62 o 
 -18  13   8     5284.29     5584.15    437.51 o 
 -15  13   8     2014.54     1917.80    158.75 o 
 -12  13   8        2.10      -71.72     71.23 o 
  -9  13   8      363.07      243.95    120.74 o 
  -6  13   8     1649.17     1694.97    119.84 o 
  -3  13   8     4754.78     5450.83    191.85 o 
   0  13   8     1466.53     1979.84    177.74 o 
   3  13   8      141.80       72.40    115.87 o 
   6  13   8     1291.53     1002.27    201.86 o 
   9  13   8      163.72      140.75    112.78 o 
  12  13   8     3973.75     4230.12    495.09 o 
 -26  14   8     1078.19     1155.56    381.51 o 
 -23  14   8     4524.46     4025.50    641.44 o 
 -20  14   8       44.39      188.78    237.17 o 
 -17  14   8     1099.88     1233.74    213.38 o 
 -14  14   8      530.74      404.85     82.84 o 
 -11  14   8       46.38       51.16     60.50 o 
  -8  14   8     2261.67     2251.22    171.60 o 
  -5  14   8     4198.90     4526.00    168.38 o 
  -2  14   8      163.81       96.37     64.19 o 
   1  14   8     6340.73     5896.65    430.90 o 
   4  14   8     8106.16     8366.40    525.59 o 
   7  14   8      512.64      853.50    201.65 o 
  10  14   8     1939.93     2070.89    461.66 o 
  13  14   8        2.30      -99.11    152.08 o 
 -28  15   8       39.52      118.07    150.81 o 
 -25  15   8     1515.91     1686.42    336.21 o 
 -22  15   8      475.90      311.12    216.12 o 
 -19  15   8      509.91      543.52    164.20 o 
 -16  15   8        3.35     -113.61    113.94 o 
 -13  15   8       14.72      -82.30     70.78 o 
 -10  15   8     1995.11     1733.31    152.96 o 
  -7  15   8     7405.14     7874.99    325.87 o 
  -4  15   8    25301.21    27303.82    429.14 o 
  -1  15   8      564.11      388.24    112.33 o 
   2  15   8     2564.75     2620.92    393.22 o 
   5  15   8        5.52       -6.97    123.11 o 
   8  15   8       10.72      -14.47     99.42 o 
  11  15   8       10.48      -37.29    122.35 o 
 -27  16   8     1621.23     2863.85   1032.69 o 
 -24  16   8      773.18      821.35    202.94 o 
 -21  16   8      523.44      415.31    159.33 o 
 -18  16   8     1334.58     1338.32    234.97 o 
 -15  16   8     8097.20     8040.99    359.87 o 
 -12  16   8     3526.42     3843.02    227.27 o 
  -9  16   8      483.33      447.50     90.50 o 
  -6  16   8       38.31      181.93     70.62 o 
  -3  16   8     2748.52     2744.33    202.36 o 
   0  16   8     1051.77      882.35    179.03 o 
   3  16   8       12.19     -192.30    134.59 o 
   6  16   8     1124.44      936.98    199.18 o 
   9  16   8      386.18      469.78    145.58 o 
  12  16   8     1253.75     1251.35    240.79 o 
 -26  17   8        1.79      -95.20    129.79 o 
 -23  17   8     1582.57     1629.35    265.77 o 
 -20  17   8     1111.91     1174.68    308.32 o 
 -17  17   8       22.04      -81.52    106.45 o 
 -14  17   8       41.13      -17.46     68.81 o 
 -11  17   8       52.08      -66.42     67.86 o 
  -8  17   8     4688.58     4895.67    269.04 o 
  -5  17   8     9276.02     9857.82    377.26 o 
  -2  17   8     2078.65     1819.33    247.39 o 
   1  17   8      313.06      104.82    105.62 o 
   4  17   8     3545.76     3348.48    387.90 o 
   7  17   8     1374.33      949.36    449.61 o 
  10  17   8      261.41      242.12    142.79 o 
 -28  18   8      621.97      369.03    186.21 o 
 -25  18   8       18.32      119.44    146.63 o 
 -22  18   8      954.79     1020.77    216.14 o 
 -19  18   8     2242.20     2033.17    410.64 o 
 -16  18   8     2008.89     2166.47    200.89 o 
 -13  18   8      619.52      482.40     97.99 o 
 -10  18   8       12.47      -28.70     79.12 o 
  -7  18   8      234.19       57.25     74.12 o 
  -4  18   8     1225.01     1146.23    168.04 o 
  -1  18   8      733.10      741.23    172.07 o 
   2  18   8     1374.21     1305.74    215.77 o 
   5  18   8      174.92     -107.08    158.46 o 
   8  18   8      765.57      740.83    192.81 o 
 -27  19   8     1366.53     1638.54    283.68 o 
 -24  19   8     1606.21     2073.77    301.94 o 
 -21  19   8      585.61      551.96    250.37 o 
 -18  19   8     1437.51     1550.38    249.11 o 
 -15  19   8      950.44      777.50    114.01 o 
 -12  19   8     3187.97     3705.72    241.94 o 
  -9  19   8       16.91      -41.29     65.70 o 
  -6  19   8     4815.33     5235.18    290.03 o 
  -3  19   8      438.72      394.81    138.52 o 
   0  19   8      356.30      249.55    183.19 o 
   3  19   8      588.60      399.99    142.01 o 
   6  19   8      417.77      311.36    149.16 o 
   9  19   8     1071.19     1077.64    359.82 o 
 -26  20   8      933.19     1097.04    244.92 o 
 -23  20   8     1170.93     1245.98    246.39 o 
 -20  20   8        1.31      315.77    155.42 o 
 -17  20   8      589.69      534.43    169.93 o 
 -14  20   8     1127.17     1398.83    159.54 o 
 -11  20   8      273.91       99.80     69.03 o 
  -8  20   8     1155.83     1070.40    139.10 o 
  -5  20   8      635.77      462.93    176.57 o 
  -2  20   8     2073.88     1831.21    262.35 o 
   1  20   8      680.87      727.68    176.65 o 
   4  20   8      236.46      344.88    166.90 o 
   7  20   8      419.66      283.70    137.00 o 
 -25  21   8      981.16     1539.32    276.95 o 
 -22  21   8     2294.62     2772.49    336.52 o 
 -19  21   8      458.73      835.38    193.50 o 
 -16  21   8     1467.40     1694.41    174.61 o 
 -13  21   8     2351.79     2263.65    200.19 o 
 -10  21   8      593.64      632.10    119.95 o 
  -7  21   8       96.92       55.14     84.31 o 
  -4  21   8      731.20      686.84    159.67 o 
  -1  21   8      625.15      295.25    159.33 o 
   2  21   8     2317.40     2137.38    313.62 o 
   5  21   8     1841.50     1412.32    268.20 o 
 -27  22   8      166.86      318.66    214.71 o 
 -24  22   8        7.71     -150.89    159.34 o 
 -21  22   8     1523.84     1426.57    251.59 o 
 -18  22   8      413.15       49.23    126.64 o 
 -15  22   8       39.15       11.06     75.77 o 
 -12  22   8      148.23      101.74    149.92 o 
  -9  22   8      329.80      291.06     95.68 o 
  -6  22   8      853.80      743.78    156.10 o 
  -3  22   8     3454.98     3762.38    390.79 o 
   0  22   8       15.34     -116.61    140.20 o 
   3  22   8       91.09      -33.94    200.64 o 
 -26  23   8      685.37     1455.78    362.28 o 
 -23  23   8      584.24      396.86    184.95 o 
 -20  23   8      813.17      489.63    193.22 o 
 -17  23   8     1169.00     1233.51    153.07 o 
 -14  23   8     4330.72     4894.35    337.11 o 
 -11  23   8     4352.13     5256.87    316.03 o 
  -8  23   8       10.85      116.59     95.64 o 
  -5  23   8      271.13      637.97    233.01 o 
  -2  23   8       65.24       49.48    114.62 o 
   1  23   8       55.70     -111.82    160.97 o 
   4  23   8      296.02      546.82    256.74 o 
 -25  24   8        2.23      -66.16    164.15 o 
 -22  24   8      194.52      103.74    318.47 o 
 -19  24   8     5858.51     5537.40    477.83 o 
 -16  24   8     3729.00     4175.38    282.25 o 
 -13  24   8      190.08      109.44     97.83 o 
 -10  24   8      218.29      228.51     96.52 o 
  -7  24   8      474.36      598.91    170.28 o 
  -4  24   8       78.74        5.53    129.53 o 
  -1  24   8      500.94      466.32    178.17 o 
   2  24   8      424.77      592.22    304.50 o 
 -24  25   8       32.01      126.31    210.02 o 
 -21  25   8     1779.09     1690.85    277.16 o 
 -18  25   8     4385.31     4198.21    349.88 o 
 -15  25   8       11.46       83.84    161.49 o 
 -12  25   8      465.08      391.43    101.95 o 
  -9  25   8      609.57      457.05    129.07 o 
  -6  25   8        2.87      148.54    143.40 o 
  -3  25   8      816.19      715.11    204.16 o 
   0  25   8        8.17     -212.07    205.78 o 
 -23  26   8     1334.84     1280.68    352.25 o 
 -20  26   8      296.96      247.31    121.49 o 
 -17  26   8     2186.57     2212.82    212.99 o 
 -14  26   8      450.62      636.37    134.92 o 
 -11  26   8      592.53      796.99    162.36 o 
  -8  26   8        0.52      207.74    151.83 o 
  -5  26   8      396.69      311.30    155.06 o 
  -2  26   8      548.66      788.84    329.10 o 
 -22  27   8      806.77      898.98    389.55 o 
 -19  27   8     1839.41     1425.46    225.65 o 
 -16  27   8      892.57      654.59    134.80 o 
 -13  27   8      374.67      406.68    170.05 o 
 -10  27   8       14.52       77.97    109.76 o 
  -7  27   8      322.32      622.11    186.56 o 
  -4  27   8       12.49      444.76    285.60 o 
 -21  28   8     3766.21     3820.23    558.73 o 
 -18  28   8       54.46      137.44    131.67 o 
 -15  28   8       91.19      145.73    108.88 o 
 -12  28   8        2.32       -4.10    100.98 o 
  -9  28   8      192.21      620.62    286.44 o 
  -6  28   8     1005.44     1189.49    356.74 o 
 -20  29   8        5.81     -288.92    192.61 o 
 -17  29   8      974.72      884.11    310.82 o 
 -14  29   8      449.18     1199.01    379.64 o 
 -11  29   8       13.95      -86.60    152.72 o 
  -8  29   8       61.10      273.53    220.11 o 
   0   0   9     1782.64     2107.24    178.63 o 
   1   1   9       63.17       27.77     42.73 o 
  -1   2   9      471.73      421.81     51.48 o 
   2   2   9       41.45       -4.39     39.56 o 
  -3   3   9     5031.27     5234.48    171.94 o 
   0   3   9      437.15      315.13     45.72 o 
   3   3   9     1501.98     1549.13    107.59 o 
  -5   4   9     2130.71     2254.85    121.69 o 
  -2   4   9       90.90       48.78     42.21 o 
   1   4   9     3452.11     3549.43    150.77 o 
   4   4   9     1373.34     1519.37    101.32 o 
  -7   5   9     3628.49     3654.62    169.42 o 
  -4   5   9     5200.23     5404.76    202.40 o 
  -1   5   9       81.45       97.01     41.82 o 
   2   5   9      400.25      317.95     80.18 o 
   5   5   9      540.95      522.77     98.17 o 
  -9   6   9       37.70       -3.95     42.41 o 
  -6   6   9      476.13      284.94     93.93 o 
  -3   6   9     1886.99     1978.55    117.20 o 
   0   6   9     3130.39     3327.23    197.91 o 
   3   6   9      476.44      515.94    111.76 o 
   6   6   9      286.15      351.20     86.69 o 
 -11   7   9       47.30     -101.88    101.36 o 
  -8   7   9      340.50      149.66     54.10 o 
  -5   7   9    10537.22    10884.70    280.04 o 
  -2   7   9     4999.52     4557.51    191.93 o 
   1   7   9     2412.05     2715.83    156.13 o 
   4   7   9     2808.47     2699.63    305.19 o 
   7   7   9       98.14      115.71     82.08 o 
 -13   8   9      869.04     1027.47    150.86 o 
 -10   8   9     1009.78      731.83     94.38 o 
  -7   8   9     6893.52     7538.34    296.89 o 
  -4   8   9     4874.72     5648.30    207.03 o 
  -1   8   9       17.01       54.69     58.19 o 
   2   8   9      637.42      629.19     89.84 o 
   5   8   9     1491.21     1611.68    178.22 o 
   8   8   9      505.82      340.03    136.00 o 
 -15   9   9     1012.81      758.69    128.44 o 
 -12   9   9     1010.24      693.61    123.06 o 
  -9   9   9     6080.21     6354.19    271.06 o 
  -6   9   9      132.99      140.63     57.71 o 
  -3   9   9        4.93      -37.48     48.42 o 
   0   9   9      358.59      508.97     88.76 o 
   3   9   9      340.64      368.92     95.82 o 
   6   9   9     7756.03     8479.45    527.85 o 
   9   9   9     1900.19     1942.23    267.20 o 
 -17  10   9     1110.57     1125.78    206.75 o 
 -14  10   9       29.26     -156.55    104.36 o 
 -11  10   9     6235.42     5953.18    336.29 o 
  -8  10   9     1904.34     1689.09    152.69 o 
  -5  10   9     2948.08     3016.07    199.07 o 
  -2  10   9     8416.20     9759.78    286.31 o 
   1  10   9     3869.84     4274.57    211.26 o 
   4  10   9      202.14      171.55     91.09 o 
   7  10   9      176.34      372.58    133.39 o 
  10  10   9      356.53      532.89    206.32 o 
 -19  11   9       58.37     -219.95    146.63 o 
 -16  11   9       42.96     -221.85    147.90 o 
 -13  11   9      248.52      131.71     74.42 o 
 -10  11   9     1935.80     2157.02    188.39 o 
  -7  11   9       19.74        7.31     61.60 o 
  -4  11   9      781.20      909.63    117.21 o 
  -1  11   9        9.09      -17.79     49.13 o 
   2  11   9     2597.66     2577.86    214.41 o 
   5  11   9      894.21      810.79    176.01 o 
   8  11   9      454.54      322.99    131.96 o 
  11  11   9      258.42       80.30    368.21 o 
 -21  12   9     1295.49     1196.42    234.77 o 
 -18  12   9     1594.80     1663.25    319.63 o 
 -15  12   9      664.64      775.77    142.37 o 
 -12  12   9      429.30      584.97    123.66 o 
  -9  12   9     3096.57     3278.84    209.85 o 
  -6  12   9     2857.38     2944.73    200.43 o 
  -3  12   9      437.29      318.12     84.09 o 
   0  12   9     1271.56     1343.85    159.25 o 
   3  12   9     1020.04     1339.99    218.86 o 
   6  12   9     1672.45     1839.76    261.28 o 
   9  12   9     3515.23     3858.10    395.17 o 
  12  12   9        1.07      238.01    124.71 o 
 -23  13   9       40.60      102.64    189.99 o 
 -20  13   9      177.52       94.28    115.79 o 
 -17  13   9      857.48      752.26    187.18 o 
 -14  13   9     3266.00     3135.38    271.36 o 
 -11  13   9      192.59      124.62     72.34 o 
  -8  13   9      233.48      153.04     68.69 o 
  -5  13   9      621.05      632.88     99.79 o 
  -2  13   9     1536.88     2042.72    173.65 o 
   1  13   9     1491.57     1264.69    252.54 o 
   4  13   9      913.62     1153.60    212.60 o 
   7  13   9      679.78      649.63    298.01 o 
  10  13   9      607.05      993.60    227.18 o 
 -25  14   9      636.49      808.08    275.34 o 
 -22  14   9     2351.02     2568.43    557.10 o 
 -19  14   9     1188.44      860.80    318.03 o 
 -16  14   9     1682.61     1803.35    208.76 o 
 -13  14   9     2171.89     2017.44    234.52 o 
 -10  14   9       94.46       87.85     66.96 o 
  -7  14   9     1543.78     1350.40    147.80 o 
  -4  14   9     3526.91     3929.91    243.59 o 
  -1  14   9     4036.20     4150.40    364.10 o 
   2  14   9     1405.21     1720.89    255.37 o 
   5  14   9     1557.30     1333.94    232.43 o 
   8  14   9       19.92       65.81    123.20 o 
  11  14   9     1023.39      629.96    407.17 o 
 -24  15   9       90.14      120.61    133.53 o 
 -21  15   9      374.21      525.70    172.40 o 
 -18  15   9        0.36       26.87    102.32 o 
 -15  15   9       35.90      104.77     88.12 o 
 -12  15   9     2026.66     1921.86    207.85 o 
  -9  15   9     2540.96     2789.93    206.81 o 
  -6  15   9     1337.25     1334.03    152.85 o 
  -3  15   9      834.16      937.93    128.07 o 
   0  15   9      570.97      504.40    159.28 o 
   3  15   9     1903.62     1889.53    269.40 o 
   6  15   9      847.37      925.93    214.28 o 
   9  15   9      426.71      346.70    146.32 o 
 -23  16   9      371.65       36.64    309.21 o 
 -20  16   9     2266.72     2229.84    298.94 o 
 -17  16   9     1377.21     1109.23    181.14 o 
 -14  16   9     1014.48      892.64    150.97 o 
 -11  16   9     1593.34     1532.65    164.15 o 
  -8  16   9      252.92      299.66     90.39 o 
  -5  16   9     1085.31     1367.36    168.78 o 
  -2  16   9      555.61      479.36    258.41 o 
   1  16   9       97.62       -3.21    126.61 o 
   4  16   9      227.68      172.78    134.87 o 
   7  16   9     1973.87     2219.08    771.58 o 
 -25  17   9      936.37     1061.41    308.50 o 
 -22  17   9      268.25      268.73    112.80 o 
 -19  17   9       98.81      103.81    102.47 o 
 -16  17   9      110.07      -51.16    140.54 o 
 -13  17   9       62.22      111.96     96.52 o 
 -10  17   9        4.39      -14.13    117.08 o 
  -7  17   9     1426.31     1613.17    165.56 o 
  -4  17   9     1313.32     1197.21    142.50 o 
  -1  17   9     3650.32     3720.08    364.04 o 
   2  17   9     1801.57     1479.14    241.99 o 
   5  17   9      518.22      668.84    177.47 o 
   8  17   9        6.22     -137.35    224.50 o 
 -24  18   9      816.18      459.51    325.34 o 
 -21  18   9       99.52      230.59    124.56 o 
 -18  18   9      219.41      151.82     95.86 o 
 -15  18   9      199.31      145.66     95.76 o 
 -12  18   9     1799.90     1799.60    174.28 o 
  -9  18   9     4590.06     4571.81    279.16 o 
  -6  18   9        3.80      -40.61     74.91 o 
  -3  18   9        6.70     -148.79    180.84 o 
   0  18   9      264.50      190.48    137.66 o 
   3  18   9       35.26       94.93    123.18 o 
   6  18   9      215.71      307.13    179.02 o 
 -23  19   9      131.30      432.38    170.29 o 
 -20  19   9     1125.42     1528.80    269.13 o 
 -17  19   9     2117.03     2504.82    263.64 o 
 -14  19   9      162.60      323.49    158.38 o 
 -11  19   9      372.40      336.57     84.04 o 
  -8  19   9       41.06      145.68     82.00 o 
  -5  19   9      223.49      245.56    210.23 o 
  -2  19   9      298.37      -38.82    132.43 o 
   1  19   9      780.78      743.21    187.96 o 
   4  19   9      911.47      845.26    205.75 o 
 -22  20   9       37.75        6.42    148.33 o 
 -19  20   9       15.43      -12.85    148.38 o 
 -16  20   9      240.48        3.27     91.33 o 
 -13  20   9      609.47      371.22    123.54 o 
 -10  20   9      562.48      583.44    110.67 o 
  -7  20   9     1328.21     1341.46    158.54 o 
  -4  20   9       22.95     -263.40    175.60 o 
  -1  20   9      489.66      559.70    160.46 o 
   2  20   9     2000.43     2424.18    348.71 o 
 -24  21   9      563.68      438.59    250.64 o 
 -21  21   9     1295.57     1484.81    270.59 o 
 -18  21   9     1684.65     1908.23    242.45 o 
 -15  21   9      728.88      848.20    173.02 o 
 -12  21   9      246.13      152.69     76.61 o 
  -9  21   9      597.46      662.45    128.84 o 
  -6  21   9      369.45      590.68    146.25 o 
  -3  21   9       15.18     -247.64    165.09 o 
   0  21   9      724.79      394.81    189.85 o 
   3  21   9      398.84      155.65    181.18 o 
 -23  22   9      629.08     1321.64    318.12 o 
 -20  22   9      150.15      215.88    109.42 o 
 -17  22   9        8.60      110.89     98.29 o 
 -14  22   9      141.60      275.87    109.22 o 
 -11  22   9     1239.79     1091.97    144.19 o 
  -8  22   9      921.33      900.23    181.81 o 
  -5  22   9      394.64      127.19    118.56 o 
  -2  22   9      541.10      449.10    230.61 o 
   1  22   9      258.70      251.66    184.65 o 
 -22  23   9      616.97     1215.52    316.93 o 
 -19  23   9     1860.03     1878.15    240.74 o 
 -16  23   9      775.70      753.09    200.53 o 
 -13  23   9      151.06      146.80    103.25 o 
 -10  23   9      227.21      378.13    105.99 o 
  -7  23   9       59.36      247.39    138.58 o 
  -4  23   9      290.46      299.89    137.83 o 
  -1  23   9       91.52       22.21    217.88 o 
 -21  24   9        4.60      167.81    157.82 o 
 -18  24   9       89.26       25.04    148.89 o 
 -15  24   9        9.66     -186.17    162.71 o 
 -12  24   9       69.14      150.68     95.34 o 
  -9  24   9       43.49      -11.81     95.04 o 
  -6  24   9       51.68      -59.47    119.87 o 
  -3  24   9      610.82      778.63    288.13 o 
 -17  25   9      322.47      126.28    237.42 o 
 -14  25   9      246.20       98.38    122.69 o 
 -11  25   9      154.97      127.80    117.25 o 
  -8  25   9     2095.64     2123.69    448.08 o 
 -16  26   9     1205.40     1425.65    375.24 o 
 -13  26   9      107.95     -142.43    251.27 o 
 -10  26   9       12.83       21.89    141.04 o 
  -1   1  10       23.69       34.50     41.23 o 
  -3   2  10      576.05      604.68     83.29 o 
   0   2  10     1788.82     1670.20    110.11 o 
  -5   3  10      263.77      380.39     88.22 o 
  -2   3  10     1323.37     1139.69    118.84 o 
   1   3  10       47.68       56.90     55.95 o 
  -7   4  10       25.68       -3.12     72.02 o 
  -4   4  10      202.36      187.49     60.31 o 
  -1   4  10      214.92      146.48     86.75 o 
   2   4  10      162.04       89.92     71.26 o 
  -9   5  10      792.56      599.41    118.77 o 
  -6   5  10      206.70      218.19     79.63 o 
  -3   5  10       29.93      -87.79     67.86 o 
   0   5  10     2817.16     2576.81    217.54 o 
   3   5  10     3212.29     3450.44    251.10 o 
 -11   6  10      106.12      149.46     99.50 o 
  -8   6  10      967.93     1025.54    137.83 o 
  -5   6  10      412.59      323.22     73.84 o 
  -2   6  10      392.51      285.73     71.24 o 
   1   6  10      290.24      103.38     79.00 o 
   4   6  10      775.40      845.40    133.39 o 
 -13   7  10      360.75      311.86    110.37 o 
 -10   7  10      142.20      -31.76     92.05 o 
  -7   7  10      756.79      809.37    136.79 o 
  -4   7  10     1368.81     1286.27    132.64 o 
  -1   7  10     1069.28     1069.11    181.25 o 
   2   7  10      156.11       12.46    161.42 o 
   5   7  10      695.89      445.56     94.73 o 
 -15   8  10      365.77      227.72     86.04 o 
 -12   8  10     1624.60     1926.38    204.76 o 
  -9   8  10      773.99      708.68    171.14 o 
  -6   8  10      256.78      290.74     89.72 o 
  -3   8  10     1611.15     1498.08    145.80 o 
   0   8  10        7.22      -41.34     86.05 o 
   3   8  10     2526.53     2791.89    307.27 o 
   6   8  10      103.96      423.24    509.56 o 
 -17   9  10      626.43      536.82    162.82 o 
 -14   9  10      505.74      388.62     97.45 o 
 -11   9  10     1594.94     1589.86    188.14 o 
  -8   9  10      884.08      735.66    129.49 o 
  -5   9  10      707.86      824.53    114.37 o 
  -2   9  10      523.78      643.39    126.87 o 
   1   9  10     2173.26     2091.27    262.61 o 
   4   9  10      189.30       78.69    106.12 o 
   7   9  10      609.51      742.28    190.64 o 
 -19  10  10      324.89      179.61    262.01 o 
 -16  10  10      105.00       41.93    158.32 o 
 -13  10  10        7.17        4.87    137.36 o 
 -10  10  10      316.39      454.93    123.52 o 
  -7  10  10     4891.96     5081.64    321.53 o 
  -4  10  10        0.61       43.26     86.03 o 
  -1  10  10     3913.33     4648.29    313.37 o 
   2  10  10     2353.88     2098.91    274.36 o 
   5  10  10      880.74      667.75    179.67 o 
   8  10  10      919.10      789.10    222.77 o 
 -21  11  10       97.22     -216.31    169.43 o 
 -18  11  10     2202.79     2099.92    236.38 o 
 -15  11  10     1997.99     2109.59    231.59 o 
 -12  11  10     1777.07     1610.06    197.05 o 
  -9  11  10     1668.57     1687.37    197.67 o 
  -6  11  10      311.22      447.53     97.22 o 
  -3  11  10       24.16      -84.18    127.97 o 
   0  11  10      347.09      316.31    128.45 o 
   3  11  10      266.99      258.32    272.53 o 
   6  11  10        0.91     -139.00    294.56 o 
   9  11  10     2545.79     2648.49    344.27 o 
 -20  12  10        8.28      -62.88    155.01 o 
 -17  12  10       93.63      146.87     94.99 o 
 -14  12  10       47.74      -76.35     91.54 o 
 -11  12  10     1417.72     1171.68    173.72 o 
  -8  12  10        0.99      214.14     95.46 o 
  -5  12  10     1514.29     1417.40    269.90 o 
  -2  12  10      203.38      145.46    114.49 o 
   1  12  10     5755.35     6345.55    513.84 o 
   4  12  10     4224.99     4315.29    405.95 o 
   7  12  10       12.42       56.73    114.29 o 
 -19  13  10      503.00      396.17    110.34 o 
 -16  13  10      340.23      391.81    123.59 o 
 -13  13  10      172.32       88.96     88.98 o 
 -10  13  10        0.51       32.66     83.27 o 
  -7  13  10     5751.26     6479.13    376.55 o 
  -4  13  10      945.86     1110.96    169.11 o 
  -1  13  10       92.31       89.49    219.80 o 
   2  13  10      272.94      126.15    146.24 o 
   5  13  10     1052.24     1480.71    243.92 o 
   8  13  10        0.15      197.45    142.56 o 
 -21  14  10       88.84      -28.92    156.50 o 
 -18  14  10       56.55     -131.74     98.58 o 
 -15  14  10     2071.02     1906.20    234.42 o 
 -12  14  10      858.61      713.48    147.19 o 
  -9  14  10     1059.26      944.29    164.74 o 
  -6  14  10      165.23       95.95     89.18 o 
  -3  14  10      159.22      -73.25     93.57 o 
   0  14  10     1676.18     1545.72    243.86 o 
   3  14  10     2170.94     2255.58    307.88 o 
   6  14  10     1407.29     1298.11    255.70 o 
 -20  15  10      127.54      104.08    109.93 o 
 -17  15  10      333.78      120.65    190.68 o 
 -14  15  10       44.26      -67.71    114.73 o 
 -11  15  10     2342.97     2218.25    238.13 o 
  -8  15  10      346.17      178.61     94.80 o 
  -5  15  10        7.46       72.69     92.36 o 
  -2  15  10     2029.16     2155.46    286.74 o 
   1  15  10      397.54      445.49    152.16 o 
   4  15  10      533.89      243.17    147.74 o 
 -19  16  10     1096.00      820.17    188.35 o 
 -16  16  10      991.06     1303.58    201.79 o 
 -13  16  10      642.71      486.13    124.19 o 
 -10  16  10     1611.66     1573.49    197.17 o 
  -7  16  10      344.68      288.98    112.14 o 
  -4  16  10     4103.62     4363.67    330.61 o 
  -1  16  10      773.52      295.48    312.53 o 
   2  16  10     3973.77     4344.21    424.09 o 
 -18  17  10      872.77      790.14    152.46 o 
 -15  17  10        0.32       -4.56    125.86 o 
 -12  17  10      175.90      320.16    123.73 o 
  -9  17  10      982.53     1236.89    243.02 o 
  -6  17  10      583.33      812.23    157.25 o 
  -3  17  10        1.41     -163.17    135.55 o 
   0  17  10       32.59      -74.48    130.69 o 
 -17  18  10     3010.80     3124.94    414.23 o 
 -14  18  10     3117.86     3259.39    298.65 o 
 -11  18  10      277.71      321.46    114.10 o 
  -8  18  10      339.93      359.55    187.67 o 
  -5  18  10      278.06      187.61    163.61 o 
  -2  18  10        9.35      -64.79    199.82 o 
   1  18  10      100.63       86.74    125.15 o 
 -16  19  10       23.47       66.87     86.98 o 
 -13  19  10        2.27      -91.11    107.90 o 
 -10  19  10        0.71     -104.33    111.40 o 
  -7  19  10      107.61       94.51     88.96 o 
  -4  19  10       80.91     -143.84    114.94 o 
  -1  19  10       63.84      -61.72    176.61 o 
 -15  20  10      148.43      322.33    168.39 o 
 -12  20  10      315.42      181.43    119.31 o 
  -9  20  10       69.02      224.37    145.24 o 
  -6  20  10     2096.02     2666.60    305.23 o 
 -14  21  10     1271.53     1116.47    240.19 o 
 -11  21  10       61.39       80.65    123.52 o 
  -8  21  10      200.11       99.49    140.71 o 
  -2   2  11       84.03      149.41    127.11 o 
   1   2  11     1649.63     1415.46    305.93 o 
  -4   3  11      200.78      308.89    168.87 o 
  -1   3  11      159.25      211.49    140.66 o 
   2   3  11     2154.86     1987.33    377.47 o 
  -6   4  11      181.91       -6.38    123.93 o 
  -3   4  11      526.97      601.21    222.60 o 
   0   4  11      285.35      429.84    157.45 o 
   3   4  11     3673.78     4170.97    365.52 o 
  -8   5  11     1422.95     1691.29    238.05 o 
  -5   5  11      951.79     1626.26    459.15 o 
  -2   5  11      605.30      330.44    121.39 o 
   1   5  11      739.32      681.27    193.19 o 
   4   5  11      172.84      357.56    157.85 o 
 -10   6  11        9.29      -43.13     98.20 o 
  -7   6  11     1152.34      999.29    264.59 o 
  -4   6  11      652.80      571.46    214.98 o 
  -1   6  11       84.12       -9.65     91.99 o 
   2   6  11      239.83      138.38    107.66 o 
   5   6  11     1698.54     1682.69    251.72 o 
 -12   7  11     1674.74     1629.98    243.58 o 
  -9   7  11      593.77      404.35    120.17 o 
  -6   7  11        0.39     -136.16    164.92 o 
  -3   7  11      153.00       65.61    223.87 o 
   0   7  11      296.16      239.14    112.87 o 
   3   7  11     2715.23     2876.34    321.02 o 
   6   7  11      516.79      462.39    299.01 o 
 -14   8  11       39.91      -70.56    161.93 o 
 -11   8  11      118.13      146.38    105.47 o 
  -8   8  11       41.08      192.69    162.34 o 
  -5   8  11     1331.29     1132.23    195.25 o 
  -2   8  11     2832.66     2741.86    309.60 o 
   1   8  11        8.12      -14.01    107.70 o 
   4   8  11        2.12      -48.00     93.69 o 
 -13   9  11      107.08      -23.45    138.67 o 
 -10   9  11      517.80      314.74    152.96 o 
  -7   9  11      158.72      182.38    100.71 o 
  -4   9  11      454.39      237.72    358.21 o 
  -1   9  11       65.52      186.76    144.34 o 
   2   9  11      373.62      232.60    133.49 o 
   5   9  11      345.34      128.34    173.20 o 
 -12  10  11      358.10       54.77    175.04 o 
  -9  10  11      158.08      161.56    224.85 o 
  -6  10  11     1364.38     1276.54    373.87 o 
  -3  10  11     1070.99      931.24    295.81 o 
   0  10  11      205.07      192.44     94.28 o 
   3  10  11        6.46      -44.87    234.43 o 
 -11  11  11      520.07      563.14    148.11 o 
  -8  11  11     1249.71      942.31    195.23 o 
  -5  11  11      248.03       71.19    100.72 o 
  -2  11  11      238.77      418.47    228.61 o 
   1  11  11       88.41      125.85    119.49 o 
 -10  12  11      102.88      312.44    144.45 o 
  -7  12  11      300.76      232.61    104.73 o 
  -4  12  11     2526.29     2430.01    330.31 o 
  -1  12  11     1146.43      988.53    289.27 o 
  -9  13  11      612.02      710.04    210.85 o 
  -6  13  11       53.96     -128.30    131.66 o 
  -3  13  11       74.34     -250.85    225.11 o 
  -8  14  11        0.41        2.28    113.55 o 
  -5  14  11      229.67       74.14    197.35 o 
                                                 
